# Supplementary material for: Crystal structure of N,N′-bis­(pyridin-3-ylmeth­yl)cyclo­hexane-1,4-di­ammonium dichloride
Source: Acta Crystallogr E Crystallogr Commun. 2016 Nov 4;72(Pt 12):1728–30. doi: 10.1107/S2056989016017205 (PMC5137595; doi:10.1107/S2056989016017205)
Supplement: Supplementary file 1 [file e-72-01728-sup1.cif]

##############################################################################
#                                                                            #
# This CIF contains the data in a paper accepted for publication in          #
# Acta Crystallographica Section E. It conforms to the requirements of       #
# Notes for Authors for Acta Crystallographica Section E, and has been       #
# peer reviewed under the auspices of the IUCr Commission on Journals.       #
#                                                                            #
# Full details of the Crystallographic Information File format               #
# are given in the paper "The Crystallographic Information File (CIF):       #
# a New Standard Archive File for Crystallography" by S. R. Hall, F. H.      #
# Allen and I. D. Brown [Acta Cryst. (1991), A47, 655-685].                  #
#                                                                            #
# The current version of the core CIF dictionary is obtainable from          #
# ftp://ftp.iucr.org/pub/cif_core.dic.                                       #
#                                                                            #
# Software is freely available for graphical display of the structure(s)     #
# in this CIF. For information consult the CIF software page                 #
# http://www.iucr.org/resources/cif/software.                                #
#                                                                            #
# This file may be used for bona fide research purposes within the           #
# scientific community so long as proper attribution is given to the journal # 
# article from which it was obtained.                                        #
#                                                                            #
##############################################################################
data_I
_database_code_depnum_ccdc_archive 'CCDC 1511616'
_audit_creation_method     'SHELXL-2014/7'
_chemical_name_systematic
;
<i>N</i>,<i>N</i>'-Bis(pyridin-3-ylmethyl)cyclohexane-1,4-diammonium
dichloride
;
_chemical_name_common     ?
_chemical_formula_moiety     'C18 H26 N4 2+, 2(Cl -)'
_chemical_formula_sum     'C18 H26 Cl2 N4'
_chemical_formula_iupac     'C18 H26 N4 2+, 2Cl -'
_chemical_formula_weight     369.33
_chemical_melting_point     ?
_shelx_space_group_comment
;
The symmetry employed for this shelxl refinement is uniquely defined
by the following loop, which should always be used as a source of
symmetry information in preference to the above space-group names.
They are only intended as comments.
;
_space_group_crystal_system     monoclinic
_space_group_name_H-M_alt     'P 21/n'
_space_group_name_Hall     '-P 2yn'
loop_
    _space_group_symop_operation_xyz
    'x, y, z'
    '-x+1/2, y+1/2, -z+1/2'
    '-x, -y, -z'
    'x-1/2, -y-1/2, z-1/2'
_cell_length_a     10.4637(2)
_cell_length_b     8.1942(2)
_cell_length_c     11.2797(2)
_cell_angle_alpha     90
_cell_angle_beta     107.8120(10)
_cell_angle_gamma     90
_cell_volume     920.78(3)
_cell_formula_units_Z     2
_cell_measurement_reflns_used     4678
_cell_measurement_theta_min     2.32
_cell_measurement_theta_max     28.37
_cell_measurement_temperature     173(2)
_exptl_crystal_description     block
_exptl_crystal_colour     colourless
_exptl_crystal_size_max     0.320
_exptl_crystal_size_mid     0.270
_exptl_crystal_size_min     0.210
_exptl_crystal_density_diffrn     1.332
_exptl_crystal_density_meas     ?
_exptl_crystal_density_method     ?
_exptl_crystal_F_000     392
_exptl_absorpt_coefficient_mu     0.360
_exptl_absorpt_correction_type     multi-scan
_exptl_absorpt_process_details
;
(SADABS; Bruker 2013)
;
_shelx_estimated_absorpt_T_min     0.893
_shelx_estimated_absorpt_T_max     0.928
_exptl_absorpt_correction_T_min     0.6707
_exptl_absorpt_correction_T_max     0.7457
_diffrn_ambient_temperature     173(2)
_diffrn_radiation_type     MoK\a
_diffrn_radiation_wavelength     0.71073
_diffrn_measurement_device_type     'Bruker APEXII CCD'
_diffrn_measurement_method     '\f and \w scans'
_diffrn_detector_area_resol_mean     ?
_diffrn_reflns_number     8881
_diffrn_reflns_av_R_equivalents     0.0215
_diffrn_reflns_theta_min     2.325
_diffrn_reflns_theta_max     28.416
_diffrn_reflns_theta_full     25.242
_diffrn_measured_fraction_theta_max     0.999
_diffrn_measured_fraction_theta_full     1.000
_diffrn_reflns_limit_h_min     -12
_diffrn_reflns_limit_h_max     14
_diffrn_reflns_limit_k_min     -9
_diffrn_reflns_limit_k_max     10
_diffrn_reflns_limit_l_min     -15
_diffrn_reflns_limit_l_max     15
_refine_special_details     ?
_reflns_number_total     2303
_reflns_number_gt     2118
_reflns_threshold_expression     'I > 2\s(I)'
_refine_ls_structure_factor_coef     Fsqd
_refine_ls_matrix_type     full
_refine_ls_R_factor_all     0.0328
_refine_ls_R_factor_gt     0.0304
_refine_ls_wR_factor_gt     0.0812
_refine_ls_wR_factor_ref     0.0829
_refine_ls_goodness_of_fit_ref     1.030
_refine_ls_restrained_S_all     1.030
_refine_ls_number_reflns     2303
_refine_ls_number_parameters     117
_refine_ls_number_restraints     0
_refine_ls_hydrogen_treatment     mixed
_refine_ls_weighting_scheme     calc
_refine_ls_weighting_details
              'w=1/[\s^2^(Fo^2^)+(0.0443P)^2^+0.3189P] where P=(Fo^2^+2Fc^2^)/3'
_atom_sites_solution_hydrogens     mixed
_atom_sites_solution_primary     ?
_atom_sites_solution_secondary     ?
_refine_ls_shift/su_max     0.000
_refine_ls_shift/su_mean     0.000
_refine_diff_density_max     0.289
_refine_diff_density_min     -0.258
_refine_ls_extinction_method     none
_refine_ls_extinction_coef     .
loop_
    _atom_type_symbol
    _atom_type_description
    _atom_type_scat_dispersion_real
    _atom_type_scat_dispersion_imag
    _atom_type_scat_source
    'C' 'C' 0.0033 0.0016
                         'International Tables Vol C Tables 4.2.6.8 and 6.1.1.4'
    'H' 'H' 0.0000 0.0000
                         'International Tables Vol C Tables 4.2.6.8 and 6.1.1.4'
    'N' 'N' 0.0061 0.0033
                         'International Tables Vol C Tables 4.2.6.8 and 6.1.1.4'
    'Cl' 'Cl' 0.1484 0.1585
                         'International Tables Vol C Tables 4.2.6.8 and 6.1.1.4'
_computing_data_collection
;
APEX2 (Bruker, 2013)
;
_computing_cell_refinement
;
SAINT (Bruker, 2013)
;
_computing_data_reduction
;
SAINT (Bruker, 2013)
;
_computing_structure_solution
;
SHELXS97 (Sheldrick, 2008)
;
_computing_structure_refinement
;
SHELXL2014 (Sheldrick, 2015)
;
_computing_molecular_graphics
;
DIAMOND (Brandenburg, 2010)
;
_computing_publication_material
;
SHELXTL (Sheldrick, 2008)
;
loop_
    _atom_site_type_symbol
    _atom_site_label
    _atom_site_fract_x
    _atom_site_fract_y
    _atom_site_fract_z
    _atom_site_U_iso_or_equiv
    _atom_site_adp_type
    _atom_site_calc_flag
    _atom_site_occupancy
    _atom_site_disorder_assembly
    _atom_site_disorder_group
    Cl Cl1 0.40846(3) 0.04783(3) 0.28633(2) 0.02513(10) Uani d 1 . .
    N N1 0.63461(9) 0.19285(11) 0.51048(9) 0.01829(19) Uani d 1 . .
    H H1A 0.5756(14) 0.1538(18) 0.4416(13) 0.021(3) Uiso d 1 . .
    H H1B 0.6295(14) 0.1263(19) 0.5696(14) 0.026(4) Uiso d 1 . .
    N N2 0.83020(13) -0.19199(14) 0.33231(10) 0.0343(3) Uani d 1 . .
    C C1 0.54173(12) 0.64376(14) 0.44414(11) 0.0240(2) Uani d 1 . .
    H H1C 0.6086 0.6937 0.5170 0.029 Uiso calc 1 . .
    H H1D 0.5352 0.7127 0.3704 0.029 Uiso calc 1 . .
    C C2 0.58760(13) 0.47226(14) 0.42261(11) 0.0236(2) Uani d 1 . .
    H H2A 0.5242 0.4254 0.3462 0.028 Uiso calc 1 . .
    H H2B 0.6773 0.4780 0.4106 0.028 Uiso calc 1 . .
    C C3 0.59394(11) 0.36313(13) 0.53315(10) 0.0180(2) Uani d 1 . .
    H H3 0.6618 0.4083 0.6089 0.022 Uiso calc 1 . .
    C C4 0.77439(12) 0.18178(15) 0.50226(12) 0.0265(3) Uani d 1 . .
    H H4A 0.8381 0.2237 0.5804 0.032 Uiso calc 1 . .
    H H4B 0.7819 0.2515 0.4330 0.032 Uiso calc 1 . .
    C C5 0.81211(11) 0.00954(14) 0.48115(10) 0.0207(2) Uani d 1 . .
    C C6 0.79449(14) -0.04487(16) 0.36097(12) 0.0298(3) Uani d 1 . .
    H H6 0.7541 0.0278 0.2944 0.036 Uiso calc 1 . .
    C C7 0.88687(13) -0.29136(15) 0.42730(12) 0.0289(3) Uani d 1 . .
    H H7 0.9154 -0.3959 0.4092 0.035 Uiso calc 1 . .
    C C8 0.90643(13) -0.25138(16) 0.54997(12) 0.0299(3) Uani d 1 . .
    H H8 0.9454 -0.3275 0.6144 0.036 Uiso calc 1 . .
    C C9 0.86810(13) -0.09778(16) 0.57749(11) 0.0271(3) Uani d 1 . .
    H H9 0.8801 -0.0667 0.6613 0.033 Uiso calc 1 . .
loop_
    _atom_site_aniso_label
    _atom_site_aniso_U_11
    _atom_site_aniso_U_22
    _atom_site_aniso_U_33
    _atom_site_aniso_U_12
    _atom_site_aniso_U_13
    _atom_site_aniso_U_23
    Cl1 0.02754(17) 0.02485(16) 0.02046(15) -0.00212(10) 0.00355(11) 0.00078(9)
    N1 0.0189(5) 0.0152(4) 0.0209(4) 0.0013(3) 0.0064(4) -0.0008(3)
    N2 0.0445(7) 0.0312(6) 0.0274(5) 0.0077(5) 0.0114(5) -0.0051(4)
    C1 0.0265(6) 0.0173(5) 0.0333(6) 0.0025(4) 0.0168(5) 0.0029(4)
    C2 0.0291(6) 0.0187(5) 0.0291(6) 0.0045(4) 0.0177(5) 0.0032(4)
    C3 0.0197(5) 0.0141(5) 0.0199(5) 0.0019(4) 0.0056(4) -0.0019(4)
    C4 0.0205(6) 0.0209(6) 0.0404(7) 0.0008(4) 0.0125(5) -0.0048(5)
    C5 0.0177(5) 0.0197(5) 0.0261(5) 0.0011(4) 0.0086(4) -0.0014(4)
    C6 0.0379(7) 0.0274(6) 0.0236(6) 0.0089(5) 0.0087(5) 0.0031(4)
    C7 0.0281(6) 0.0199(6) 0.0407(7) 0.0032(5) 0.0133(5) -0.0032(5)
    C8 0.0289(6) 0.0269(6) 0.0340(6) 0.0068(5) 0.0097(5) 0.0089(5)
    C9 0.0271(6) 0.0319(7) 0.0222(5) 0.0042(5) 0.0075(4) -0.0002(5)
_geom_special_details
;
 All esds (except the esd in the dihedral angle between two l.s. planes)
 are estimated using the full covariance matrix.  The cell esds are taken
 into account individually in the estimation of esds in distances, angles
 and torsion angles; correlations between esds in cell parameters are only
 used when they are defined by crystal symmetry.  An approximate (isotropic)
 treatment of cell esds is used for estimating esds involving l.s. planes.
;
loop_
    _geom_bond_atom_site_label_1
    _geom_bond_atom_site_label_2
    _geom_bond_site_symmetry_2
    _geom_bond_distance
    _geom_bond_publ_flag
    N1 C4 . 1.4963(14) ?
    N1 C3 . 1.5033(13) ?
    N1 H1A . 0.891(15) ?
    N1 H1B . 0.876(16) ?
    N2 C6 . 1.3309(17) ?
    N2 C7 . 1.3319(17) ?
    C1 C3 3_666 1.5188(15) ?
    C1 C2 . 1.5283(15) ?
    C1 H1C . 0.9900 ?
    C1 H1D . 0.9900 ?
    C2 C3 . 1.5193(15) ?
    C2 H2A . 0.9900 ?
    C2 H2B . 0.9900 ?
    C3 C1 3_666 1.5188(15) ?
    C3 H3 . 1.0000 ?
    C4 C5 . 1.5040(16) ?
    C4 H4A . 0.9900 ?
    C4 H4B . 0.9900 ?
    C5 C9 . 1.3813(17) ?
    C5 C6 . 1.3848(16) ?
    C6 H6 . 0.9500 ?
    C7 C8 . 1.3750(18) ?
    C7 H7 . 0.9500 ?
    C8 C9 . 1.3847(18) ?
    C8 H8 . 0.9500 ?
    C9 H9 . 0.9500 ?
loop_
    _geom_angle_atom_site_label_1
    _geom_angle_atom_site_label_2
    _geom_angle_atom_site_label_3
    _geom_angle_site_symmetry_1
    _geom_angle_site_symmetry_3
    _geom_angle
    _geom_angle_publ_flag
    C4 N1 C3 . . 113.56(9) ?
    C4 N1 H1A . . 110.8(9) ?
    C3 N1 H1A . . 109.0(9) ?
    C4 N1 H1B . . 107.3(10) ?
    C3 N1 H1B . . 111.2(10) ?
    H1A N1 H1B . . 104.6(13) ?
    C6 N2 C7 . . 116.57(11) ?
    C3 C1 C2 3_666 . 110.35(9) ?
    C3 C1 H1C 3_666 . 109.6 ?
    C2 C1 H1C . . 109.6 ?
    C3 C1 H1D 3_666 . 109.6 ?
    C2 C1 H1D . . 109.6 ?
    H1C C1 H1D . . 108.1 ?
    C3 C2 C1 . . 110.35(9) ?
    C3 C2 H2A . . 109.6 ?
    C1 C2 H2A . . 109.6 ?
    C3 C2 H2B . . 109.6 ?
    C1 C2 H2B . . 109.6 ?
    H2A C2 H2B . . 108.1 ?
    N1 C3 C1 . 3_666 108.79(9) ?
    N1 C3 C2 . . 110.50(8) ?
    C1 C3 C2 3_666 . 110.60(9) ?
    N1 C3 H3 . . 109.0 ?
    C1 C3 H3 3_666 . 109.0 ?
    C2 C3 H3 . . 109.0 ?
    N1 C4 C5 . . 112.05(9) ?
    N1 C4 H4A . . 109.2 ?
    C5 C4 H4A . . 109.2 ?
    N1 C4 H4B . . 109.2 ?
    C5 C4 H4B . . 109.2 ?
    H4A C4 H4B . . 107.9 ?
    C9 C5 C6 . . 117.55(11) ?
    C9 C5 C4 . . 122.80(11) ?
    C6 C5 C4 . . 119.62(11) ?
    N2 C6 C5 . . 124.49(12) ?
    N2 C6 H6 . . 117.8 ?
    C5 C6 H6 . . 117.8 ?
    N2 C7 C8 . . 123.82(12) ?
    N2 C7 H7 . . 118.1 ?
    C8 C7 H7 . . 118.1 ?
    C7 C8 C9 . . 118.55(11) ?
    C7 C8 H8 . . 120.7 ?
    C9 C8 H8 . . 120.7 ?
    C5 C9 C8 . . 118.99(11) ?
    C5 C9 H9 . . 120.5 ?
    C8 C9 H9 . . 120.5 ?
loop_
    _geom_torsion_atom_site_label_1
    _geom_torsion_atom_site_label_2
    _geom_torsion_atom_site_label_3
    _geom_torsion_atom_site_label_4
    _geom_torsion_site_symmetry_1
    _geom_torsion_site_symmetry_2
    _geom_torsion_site_symmetry_3
    _geom_torsion_site_symmetry_4
    _geom_torsion
    _geom_torsion_publ_flag
    C3 C1 C2 C3 3_666 . . . -57.46(14) ?
    C4 N1 C3 C1 . . . 3_666 -172.97(9) ?
    C4 N1 C3 C2 . . . . 65.43(12) ?
    C1 C2 C3 N1 . . . . 178.12(9) ?
    C1 C2 C3 C1 . . . 3_666 57.60(14) ?
    C3 N1 C4 C5 . . . . 179.29(9) ?
    N1 C4 C5 C9 . . . . -88.08(14) ?
    N1 C4 C5 C6 . . . . 93.89(13) ?
    C7 N2 C6 C5 . . . . -0.2(2) ?
    C9 C5 C6 N2 . . . . -1.4(2) ?
    C4 C5 C6 N2 . . . . 176.74(13) ?
    C6 N2 C7 C8 . . . . 1.7(2) ?
    N2 C7 C8 C9 . . . . -1.5(2) ?
    C6 C5 C9 C8 . . . . 1.50(18) ?
    C4 C5 C9 C8 . . . . -176.57(11) ?
    C7 C8 C9 C5 . . . . -0.16(19) ?
loop_
    _geom_hbond_atom_site_label_D
    _geom_hbond_atom_site_label_H
    _geom_hbond_atom_site_label_A
    _geom_hbond_site_symmetry_A
    _geom_hbond_distance_DH
    _geom_hbond_distance_HA
    _geom_hbond_distance_DA
    _geom_hbond_angle_DHA
    _geom_hbond_publ_flag
    N1 H1A Cl1 . 0.891(15) 2.237(15) 3.1215(10) 171.7(12) y
    N1 H1B Cl1 3_656 0.876(16) 2.287(16) 3.1588(10) 173.8(13) y
    C3 H3 Cl1 4_666 1.00 2.76 3.7106(11) 158.2 y
    C8 H8 Cl1 4_656 0.95 2.76 3.6020(13) 147.9 y
_shelx_hkl_file
;
   1   0   0    0.00    0.01
   1   0   0    0.01    0.01
   1   0   0    0.01    0.01
  -1   0   0    0.04    0.01
  -2   0   0    0.22    0.08
   2   0   0    0.18    0.06
   2   0   0    0.36    0.08
   2   0   0    0.30    0.08
   3   0   0   -0.24    0.02
   3   0   0   -0.21    0.03
   3   0   0   -0.18    0.02
  -3   0   0   -0.16    0.03
   4   0   0  669.71   11.92
  -4   0   0  669.71   13.69
   4   0   0  648.67   12.50
   4   0   0  696.64   13.82
  -5   0   0   -0.03    0.04
   5   0   0    0.00    0.04
   5   0   0    0.25    0.09
   6   0   0  148.23    3.08
  -6   0   0  154.27    3.23
   6   0   0  149.24    2.79
  -7   0   0    0.05    0.05
   7   0   0    0.08    0.07
   7   0   0    0.08    0.05
   8   0   0    0.21    0.11
  -8   0   0    0.15    0.08
   8   0   0    0.26    0.07
  -9   0   0    0.04    0.07
   9   0   0    0.02    0.09
  10   0   0   53.80    1.58
  11   0   0    0.36    0.16
  12   0   0    3.76    0.46
   0  -1   0    0.14    0.02
   0  -1   0   -0.02    0.01
   0   1   0    0.18    0.02
   0   1   0   -0.02    0.01
   1  -1   0   21.97    0.53
  -1   1   0   21.82    0.52
  -1   1   0   21.64    0.40
   1   1   0   20.83    0.44
   1   1   0   20.77    0.42
   2  -1   0  561.60   10.76
   2  -1   0  515.89    9.68
   2   1   0  463.77   11.60
   2   1   0  531.26    9.28
  -2   1   0  539.82   10.59
   2   1   0  486.18   11.41
   3  -1   0   87.68    1.81
   3  -1   0   91.32    1.99
  -3  -1   0   88.40    1.84
   3   1   0   91.90    1.87
   3   1   0   89.95    1.75
   3   1   0   88.32    1.69
  -4  -1   0    3.14    0.14
   4  -1   0    3.04    0.10
   4  -1   0    2.72    0.19
   4   1   0    3.03    0.15
   4   1   0    3.21    0.18
   4   1   0    3.21    0.16
  -4   1   0    3.26    0.20
   5  -1   0  200.53    3.65
   5  -1   0  201.07    4.02
  -5  -1   0  209.56    4.29
   5   1   0  213.57    4.27
   5   1   0  203.47    3.76
  -5   1   0  203.56    4.32
   5   1   0  205.42    3.95
   6  -1   0  109.78    2.00
   6  -1   0  109.12    2.37
  -6  -1   0  113.46    2.35
   6   1   0  107.22    2.30
   6   1   0  107.03    2.12
  -6   1   0  109.07    2.47
   7  -1   0    0.13    0.09
   7  -1   0    0.19    0.05
   7   1   0    0.21    0.09
   7   1   0    0.05    0.05
  -7   1   0    0.00    0.05
   8  -1   0    0.20    0.11
   8   1   0    0.32    0.09
   8   1   0    0.12    0.10
  -8   1   0    0.40    0.12
   9  -1   0    5.05    0.39
  -9   1   0    4.40    0.31
   9   1   0    4.90    0.27
   9   1   0    4.61    0.42
  10  -1   0   -0.02    0.10
 -10   1   0    0.05    0.09
  10   1   0    0.00    0.09
  11  -1   0    7.83    0.56
  11   1   0    6.39    0.49
  12  -1   0    1.14    0.28
  12   1   0    1.13    0.27
  13  -1   0    2.76    0.43
  13   1   0    2.44    0.40
   0  -2   0   23.00    0.50
   0  -2   0   23.38    0.57
   0   2   0   22.56    0.56
   0   2   0   22.20    0.49
   0   2   0   22.59    0.49
  -1  -2   0   54.64    1.15
   1  -2   0   56.47    1.13
  -1  -2   0   54.19    1.16
   1  -2   0   56.72    1.26
   1   2   0   53.65    1.08
  -1   2   0   54.87    1.03
   1   2   0   53.72    1.04
   1   2   0   55.08    1.15
   1   2   0   55.44    1.14
  -1   2   0   54.82    1.24
   2  -2   0    2.94    0.16
  -2  -2   0    2.86    0.12
   2   2   0    2.88    0.11
  -2   2   0    2.96    0.09
   2   2   0    3.01    0.15
   3  -2   0   74.28    1.60
   3   2   0   75.36    1.49
  -3   2   0   76.02    1.74
   3   2   0   75.55    1.47
   4  -2   0    0.29    0.08
   4   2   0    0.30    0.07
  -4   2   0    0.15    0.07
   4   2   0    0.22    0.06
   5  -2   0   10.73    0.46
   5   2   0   11.63    0.34
   5   2   0   11.47    0.39
   5   2   0   11.31    0.39
  -5   2   0   10.99    0.46
   6  -2   0   27.11    0.86
   6   2   0   27.43    0.77
   6   2   0   26.97    0.72
  -6   2   0   27.52    0.86
   6   2   0   28.24    0.72
   7  -2   0   17.47    0.70
   7   2   0   18.15    0.56
  -7   2   0   16.82    0.65
   7   2   0   16.84    0.60
   8   2   0   22.28    0.78
   8   2   0   23.31    0.69
  -8   2   0   23.16    0.82
   9  -2   0   33.49    1.17
  -9   2   0   34.50    1.10
   9   2   0   35.70    0.96
   9   2   0   35.53    1.10
  10  -2   0   26.09    1.05
  10   2   0   26.05    0.95
 -10   2   0   25.72    0.92
  11  -2   0    0.37    0.18
 -11   2   0    0.33    0.14
  11   2   0    0.18    0.15
  12  -2   0    7.54    0.59
  12   2   0    6.94    0.53
  13  -2   0   11.03    0.75
  13   2   0    9.02    0.64
   0  -3   0    0.03    0.03
   0  -3   0    0.01    0.03
   0   3   0   -0.04    0.02
   0   3   0   -0.04    0.02
   0   3   0    0.03    0.03
  -1  -3   0   33.70    0.79
   1  -3   0   33.56    0.88
   1  -3   0   32.64    0.77
  -1   3   0   33.42    0.71
   1   3   0   34.13    0.78
   1   3   0   33.32    0.75
   1   3   0   33.02    0.76
  -1   3   0   34.20    0.87
   1   3   0   33.85    0.68
   2  -3   0   73.82    1.58
   2   3   0   75.10    1.54
   2   3   0   73.91    1.51
  -2   3   0   75.57    1.75
   2   3   0   76.75    1.44
  -2   3   0   76.64    1.41
   3  -3   0   24.41    0.68
  -3   3   0   23.92    0.73
  -3   3   0   23.93    0.49
   3   3   0   23.54    0.53
   3   3   0   23.05    0.62
   4  -3   0   58.29    1.40
  -4   3   0   57.68    1.49
   4   3   0   59.31    1.29
   4   3   0   59.53    1.22
   5  -3   0    9.23    0.44
   5   3   0    8.64    0.36
   5   3   0    9.15    0.33
  -5   3   0    8.96    0.43
  -6   3   0   11.00    0.51
   6   3   0   11.26    0.42
   6   3   0   11.58    0.44
   7  -3   0   16.01    0.69
  -7   3   0   15.83    0.65
   7   3   0   15.76    0.56
   7   3   0   15.84    0.56
   8  -3   0   10.45    0.58
  -8   3   0   10.76    0.54
   8   3   0   10.34    0.48
   8   3   0   11.33    0.47
   9  -3   0    0.07    0.11
  -9   3   0    0.23    0.12
   9   3   0    0.22    0.11
   9   3   0    0.12    0.10
  10  -3   0    5.58    0.54
 -10   3   0    5.63    0.41
  10   3   0    5.40    0.41
  10   3   0    5.55    0.36
  11  -3   0    0.63    0.23
 -11   3   0    1.02    0.23
  11   3   0    1.22    0.25
  12  -3   0    7.16    0.68
  12   3   0    6.87    0.52
   0  -4   0   69.24    1.45
   0  -4   0   74.18    1.68
   0   4   0   72.71    1.45
   0   4   0   72.60    1.64
   0   4   0   71.16    1.46
   1  -4   0  269.44    5.07
  -1  -4   0  273.82    5.55
   1   4   0  275.87    5.04
   1   4   0  263.04    5.58
  -1   4   0  274.02    5.06
   1   4   0  270.41    4.95
  -1   4   0  269.90    4.89
   1   4   0  271.67    5.45
  -1   4   0  267.89    5.61
   2  -4   0   15.58    0.50
   2   4   0   14.91    0.39
   2   4   0   15.59    0.48
  -2   4   0   14.62    0.40
   2   4   0   15.17    0.42
   2   4   0   14.98    0.37
  -2   4   0   14.44    0.53
   3  -4   0  199.61    3.84
  -3   4   0  191.38    4.19
  -3   4   0  193.68    3.50
   3   4   0  188.96    3.67
   3   4   0  196.37    3.59
   4  -4   0   11.15    0.48
  -4   4   0   10.72    0.49
   4   4   0   10.28    0.42
   4   4   0   11.39    0.33
  -4   4   0   11.23    0.28
   5  -4   0    7.82    0.42
   5   4   0    7.60    0.29
  -5   4   0    7.39    0.41
   5   4   0    7.39    0.36
   6  -4   0    5.14    0.36
  -6   4   0    6.42    0.40
   6   4   0    6.18    0.29
   6   4   0    6.02    0.33
   7  -4   0   75.93    1.96
   7   4   0   79.84    1.74
  -7   4   0   77.38    2.03
   7   4   0   76.47    1.77
   8  -4   0    6.14    0.45
   8   4   0    6.30    0.38
   8   4   0    6.47    0.36
  -8   4   0    6.46    0.43
   9  -4   0    3.27    0.41
  -9   4   0    3.18    0.36
   9   4   0    3.30    0.33
   9   4   0    3.41    0.34
  10  -4   0   18.10    0.89
  10   4   0   19.02    0.77
 -10   4   0   17.90    0.81
  10   4   0   18.91    0.74
  11  -4   0    5.98    0.61
  11   4   0    5.59    0.40
  12  -4   0    3.85    0.52
   0   5   0    0.06    0.05
   0   5   0    0.23    0.06
   0   5   0    0.08    0.05
   0   5   0   -0.02    0.04
   1  -5   0    8.64    0.34
  -1   5   0    8.79    0.33
   1   5   0    8.55    0.32
   1   5   0    9.02    0.37
  -1   5   0    9.34    0.40
   1   5   0    8.53    0.27
  -1   5   0    8.83    0.34
   1   5   0    8.90    0.34
   2  -5   0   28.28    0.78
  -2   5   0   29.14    0.70
  -2   5   0   27.62    0.86
   2   5   0   27.52    0.77
   2   5   0   27.58    0.63
   2   5   0   27.93    0.69
   2   5   0   29.01    0.72
   3  -5   0    0.86    0.16
  -3   5   0    1.15    0.12
   3   5   0    1.13    0.10
  -3   5   0    0.75    0.15
   3   5   0    1.01    0.15
   4  -5   0   17.39    0.64
   4   5   0   15.39    0.57
  -4   5   0   16.57    0.42
  -4   5   0   15.20    0.63
   4   5   0   15.83    0.43
   5  -5   0   54.60    1.46
   5   5   0   54.62    1.35
   5   5   0   55.58    1.19
  -5   5   0   53.57    1.53
   6  -5   0   25.16    0.91
   6   5   0   25.77    0.70
  -6   5   0   24.76    0.92
   6   5   0   26.01    0.83
   7  -5   0   19.73    0.82
   7   5   0   20.47    0.64
   7   5   0   19.69    0.73
  -7   5   0   19.71    0.82
   8  -5   0   11.18    0.63
  -8   5   0   10.64    0.60
   8   5   0   10.98    0.54
   9  -5   0    4.08    0.46
   9   5   0    3.83    0.38
  -9   5   0    3.83    0.42
  10  -5   0   10.36    0.68
  10   5   0   11.14    0.58
  11  -5   0    6.34    0.65
  11   5   0    6.87    0.47
   0   6   0   15.37    0.53
   0   6   0   15.28    0.51
   0   6   0   15.78    0.46
   0   6   0   15.32    0.55
   1  -6   0    5.95    0.29
   1   6   0    5.70    0.27
  -1   6   0    5.89    0.28
   1   6   0    6.08    0.29
  -1   6   0    5.47    0.28
   1   6   0    5.83    0.23
   1   6   0    5.39    0.31
  -1   6   0    5.46    0.32
   2  -6   0    7.43    0.36
  -2   6   0    7.24    0.31
  -2   6   0    7.40    0.40
  -2   6   0    7.54    0.36
   2   6   0    6.83    0.29
   2   6   0    7.45    0.25
   2   6   0    7.17    0.28
   2   6   0    7.35    0.37
   3  -6   0   23.18    0.76
   3   6   0   23.68    0.76
   3   6   0   22.90    0.55
  -3   6   0   23.65    0.62
  -3   6   0   22.64    0.82
   4  -6   0    5.10    0.35
   4   6   0    5.91    0.36
  -4   6   0    5.43    0.38
   5  -6   0   20.87    0.80
   5   6   0   22.05    0.76
  -5   6   0   20.61    0.83
   6  -6   0    5.18    0.40
   6   6   0    4.18    0.38
  -6   6   0    5.31    0.40
   7  -6   0    0.41    0.16
  -7   6   0    0.30    0.14
   7   6   0    0.25    0.12
   8  -6   0    3.18    0.41
   8   6   0    2.93    0.34
  -8   6   0    2.92    0.38
   9  -6   0   26.42    1.11
   9   6   0   26.25    0.97
  10  -6   0    1.17    0.29
  10   6   0    0.90    0.22
  11  -6   0    0.82    0.27
  11   6   0    0.85    0.22
   0   7   0    0.07    0.08
   0   7   0   -0.10    0.05
   0   7   0    0.06    0.06
   0   7   0    0.07    0.07
   1   7   0   55.37    1.35
  -1   7   0   55.86    1.29
  -1   7   0   53.33    1.38
  -1   7   0   58.56    1.34
  -1   7   0   57.76    1.50
   1   7   0   52.72    1.36
   1   7   0   56.81    1.38
   2  -7   0   14.64    0.56
   2   7   0   15.66    0.61
  -2   7   0   15.28    0.53
  -2   7   0   15.40    0.55
  -2   7   0   14.35    0.62
   2   7   0   14.77    0.49
   3  -7   0    1.66    0.23
  -3   7   0    1.76    0.23
   3   7   0    1.67    0.24
  -3   7   0    1.84    0.19
  -3   7   0    1.77    0.25
   4  -7   0   24.35    0.84
  -4   7   0   23.57    0.90
   4   7   0   22.20    0.81
   5  -7   0   28.24    0.98
   5   7   0   26.89    0.94
  -5   7   0   29.18    1.05
   6  -7   0    0.69    0.19
   6   7   0    0.48    0.16
  -6   7   0    0.54    0.17
   7  -7   0    2.25    0.34
  -7   7   0    2.62    0.36
   7   7   0    2.89    0.35
   8  -7   0   23.78    1.02
   8   7   0   23.01    0.92
   9  -7   0    2.61    0.40
   9   7   0    3.77    0.43
  10  -7   0    1.35    0.33
  10   7   0    0.58    0.21
   0   8   0   24.25    0.80
   0   8   0   23.26    0.75
   0   8   0   23.42    0.79
  -1   8   0    8.56    0.42
  -1   8   0    9.06    0.46
  -1   8   0    8.93    0.44
   1   8   0    9.54    0.48
   1   8   0    8.97    0.40
   2   8   0    2.62    0.30
  -2   8   0    3.05    0.29
   2   8   0    2.85    0.21
  -2   8   0    2.77    0.31
   3  -8   0   28.92    0.94
  -3   8   0   30.48    0.94
  -3   8   0   31.29    1.07
   3   8   0   31.48    1.02
   4  -8   0    4.05    0.38
  -4   8   0    4.99    0.40
  -4   8   0    4.26    0.34
   4   8   0    4.34    0.41
   5  -8   0    0.32    0.15
  -5   8   0    0.33    0.15
  -5   8   0    0.56    0.17
   6  -8   0    2.44    0.34
   6   8   0    2.02    0.30
  -6   8   0    2.26    0.34
   7  -8   0   23.02    0.98
   7   8   0   21.94    0.93
   8  -8   0    4.07    0.48
   8   8   0    3.83    0.44
   9  -8   0   15.42    0.86
   9   8   0   15.51    0.80
   0   9   0    0.00    0.07
   0   9   0   -0.03    0.10
   1   9   0   10.46    0.45
  -1   9   0   10.02    0.51
  -1   9   0   10.17    0.48
   1   9   0   10.29    0.54
   2   9   0    6.43    0.32
   2   9   0    6.22    0.43
  -2   9   0    6.50    0.43
  -2   9   0    6.79    0.39
  -3   9   0    1.42    0.25
   3   9   0    1.33    0.24
  -4   9   0    0.45    0.17
   4   9   0    0.45    0.16
   5   9   0   11.03    0.63
   6   9   0    1.66    0.30
   7   9   0    0.35    0.17
  -7   9   0    0.92    0.24
   0  10   0    7.57    0.48
   1  10   0    1.97    0.30
   2  10   0   16.77    0.77
   3  10   0    0.61    0.20
   4  10   0   -0.12    0.11
   5  10   0    1.10    0.26
  13   0  -1   10.33    0.70
  12   0  -1    0.10    0.13
  11   0  -1    0.08    0.13
  10   0  -1    0.09    0.10
   9   0  -1   34.91    1.12
   8   0  -1    0.02    0.04
   8   0  -1    0.10    0.08
   7   0  -1   66.51    1.33
   7   0  -1   66.78    1.60
   6   0  -1   -0.05    0.04
   6   0  -1   -0.04    0.03
   5   0  -1  106.28    2.16
   5   0  -1  103.96    1.95
   4   0  -1    0.00    0.03
   4   0  -1    0.00    0.03
   4   0  -1    0.03    0.03
   3   0  -1  962.11   22.41
   3   0  -1  969.34   23.34
   3   0  -1 1000.00   19.48
   2   0  -1   -0.26    0.02
   2   0  -1   -0.14    0.02
   1   0  -1   36.50    0.70
   0   0   1   -0.69    0.02
   0   0  -1   -0.70    0.02
   0   0   1   -0.77    0.01
   0   0   1   -0.80    0.01
   1   0   1   59.65    1.16
   1   0   1   59.20    1.14
   1   0   1   59.73    1.10
   2   0   1    0.00    0.02
  -2   0  -1   -0.03    0.02
   2   0   1    0.01    0.02
   2   0   1   -0.01    0.02
  -3   0  -1   10.44    0.35
   3   0   1   10.86    0.37
   3   0   1   10.21    0.35
   3   0   1   10.74    0.28
   4   0   1   -0.07    0.04
  -4   0  -1   -0.05    0.04
   4   0   1   -0.03    0.03
   5   0   1  134.25    2.77
   5   0   1  136.42    2.53
  -5   0  -1  137.80    2.94
   6   0   1    0.00    0.04
  -6   0  -1   -0.02    0.05
   6   0   1   -0.03    0.06
   7   0   1   99.82    1.98
   7   0   1  101.67    2.30
  -7   0  -1  103.78    2.33
   8   0   1    0.01    0.07
   8   0   1   -0.04    0.04
  -8   0  -1   -0.03    0.06
  -9   0  -1    4.82    0.31
   9   0   1    3.56    0.39
  10   0   1   -0.02    0.09
  11   0   1    0.36    0.18
  12   0   1   -0.03    0.11
  13   0   1    3.11    0.46
  13  -1  -1    0.85    0.26
  13   1  -1    0.43    0.21
  12  -1  -1    1.50    0.30
  12   1  -1    1.67    0.31
  11  -1  -1    1.56    0.30
  11   1  -1    1.23    0.26
  10  -1  -1    6.31    0.46
  10   1  -1    5.26    0.41
   9  -1  -1    1.60    0.26
   9   1  -1    1.66    0.25
   9   1  -1    1.79    0.19
   8  -1  -1   47.98    1.35
   8   1  -1   47.14    1.28
  -8   1   1   47.94    1.29
   8   1  -1   49.43    1.10
   7  -1  -1    5.58    0.35
   7  -1  -1    5.59    0.19
   7   1  -1    5.59    0.32
  -7   1   1    5.26    0.29
   7   1  -1    5.58    0.25
   6  -1  -1   35.88    0.98
   6  -1  -1   35.77    0.70
   6   1  -1   34.59    0.92
  -6   1   1   35.86    0.96
   6   1  -1   34.89    0.81
   5  -1  -1    1.83    0.19
   5  -1  -1    1.87    0.08
  -5   1   1    2.04    0.16
   5   1  -1    1.96    0.13
   5   1  -1    1.96    0.13
   5   1  -1    2.14    0.16
   4  -1  -1   35.70    0.86
   4  -1  -1   35.14    0.66
   4   1  -1   35.40    0.82
  -4   1   1   34.83    0.89
   4   1  -1   35.65    0.81
   4   1  -1   35.49    0.76
   3  -1  -1  311.05    6.26
   3  -1  -1  283.74    5.61
   3  -1  -1  299.01    5.54
  -3   1   1  303.09    6.28
   3   1  -1  299.67    5.54
   3   1  -1  299.08    5.47
   2  -1  -1    5.54    0.21
   2  -1  -1    5.55    0.19
  -2  -1   1    5.39    0.13
   2   1  -1    5.58    0.18
  -2   1   1    5.39    0.20
   2   1  -1    4.95    0.16
  -2   1   1    5.48    0.13
  -1  -1   1   23.93    0.48
  -1  -1   1   24.46    0.52
   1  -1  -1   24.03    0.49
   1   1  -1   23.41    0.49
   1   1  -1   23.72    0.52
   1   1  -1   23.76    0.49
  -1   1   1   24.11    0.47
   0  -1   1   88.29    1.67
   0  -1   1   85.88    1.65
   0   1  -1   86.63    1.66
   0   1  -1   87.64    1.59
   0   1   1   87.60    1.61
   0   1   1   90.18    1.77
   1  -1   1   12.45    0.35
   1  -1   1   12.58    0.33
   1   1   1   12.59    0.32
   1   1   1   12.62    0.28
   1   1   1   12.83    0.27
  -1   1  -1   13.35    0.27
   2  -1   1  881.35   23.30
   2  -1   1  906.59   16.56
   2   1   1  841.84   19.11
   2   1   1  891.23   18.97
  -2   1  -1  959.60   18.27
   2   1   1  881.88   17.59
   3  -1   1   11.30    0.40
   3  -1   1   11.63    0.26
  -3  -1  -1   11.77    0.34
   3  -1   1   12.33    0.44
  -3   1  -1   11.89    0.42
   3   1   1   11.32    0.34
   3   1   1   12.02    0.29
   3   1   1   11.74    0.35
   4  -1   1   53.26    1.26
  -4  -1  -1   54.12    1.21
   4  -1   1   52.69    1.01
  -4   1  -1   52.98    1.32
   4   1   1   53.79    1.12
   4   1   1   53.96    1.19
   5  -1   1    0.10    0.07
  -5  -1  -1    0.00    0.04
   5  -1   1    0.10    0.03
   5   1   1    0.05    0.05
  -5   1  -1    0.08    0.06
   5   1   1    0.06    0.05
   6  -1   1    7.23    0.23
   6  -1   1    7.41    0.40
  -6   1  -1    7.35    0.37
   6   1   1    7.42    0.37
   6   1   1    6.99    0.29
   7  -1   1    0.01    0.04
   7  -1   1    0.09    0.08
  -7  -1  -1    0.16    0.07
   7   1   1   -0.05    0.06
   7   1   1   -0.01    0.05
  -7   1  -1    0.00    0.06
   8  -1   1   44.01    1.33
  -8  -1  -1   47.63    1.17
  -8   1  -1   43.82    1.27
   8   1   1   44.70    1.27
   8   1   1   46.02    1.09
   9  -1   1    0.22    0.13
   9   1   1    0.16    0.08
   9   1   1    0.16    0.12
  -9   1  -1    0.49    0.14
  10  -1   1   13.79    0.73
 -10   1  -1   14.24    0.63
  10   1   1   14.60    0.71
  11  -1   1    6.47    0.60
  11   1   1    6.09    0.56
  12  -1   1   11.27    0.73
  12   1   1   11.94    0.72
  13  -2  -1   18.34    0.99
  13   2  -1   17.37    0.88
  12  -2  -1    0.52    0.22
  12   2  -1    0.51    0.19
  11  -2  -1    3.30    0.44
  11   2  -1    3.84    0.42
  10  -2  -1   16.67    0.79
  10   2  -1   16.60    0.59
  10   2  -1   15.42    0.70
   9  -2  -1    0.00    0.09
   9   2  -1    0.36    0.12
   9   2  -1   -0.03    0.08
  -9   2   1   -0.07    0.07
   8  -2  -1   65.17    1.69
   8   2  -1   64.28    1.58
  -8   2   1   65.05    1.67
   8   2  -1   63.79    1.44
   7  -2  -1   65.09    1.63
   7   2  -1   65.07    1.42
   7   2  -1   63.26    1.51
   7   2  -1   67.16    1.51
  -7   2   1   62.77    1.63
   6  -2  -1   52.96    1.33
   6   2  -1   51.91    1.22
  -6   2   1   50.91    1.35
   6   2  -1   52.36    1.16
   6   2  -1   53.38    1.21
   5  -2  -1   74.06    1.67
   5   2  -1   70.57    1.50
   5   2  -1   75.17    1.58
   5   2  -1   74.81    1.55
  -5   2   1   74.67    1.76
   4  -2  -1   86.20    1.81
  -4   2   1   84.31    1.93
   4   2  -1   87.13    1.69
   4   2  -1   84.11    1.75
   4   2  -1   83.63    1.68
   3  -2  -1  193.30    3.66
  -3   2   1  192.09    4.01
  -3   2   1  188.56    3.40
   3   2  -1  195.54    3.51
   3   2  -1  189.86    3.60
  -2  -2   1   89.15    1.86
   2  -2  -1   93.55    1.98
   2  -2  -1   90.40    1.78
   2   2  -1   90.89    1.72
  -2   2   1   89.11    1.96
  -2   2   1   91.21    1.65
   2   2  -1   89.34    1.72
   1  -2  -1  158.38    2.97
   1  -2  -1  160.24    3.26
   1   2  -1  156.93    2.87
   1   2  -1  156.58    2.97
  -1   2   1  159.27    3.30
   1   2  -1  154.12    3.48
  -1   2   1  160.73    2.85
   0  -2   1   86.46    1.71
   0  -2  -1   87.85    1.62
   0  -2  -1   90.47    1.84
   0   2   1   86.95    1.62
   0   2  -1   88.53    1.63
   0   2   1   87.71    1.62
   0   2  -1   87.10    1.70
   0   2   1   87.00    1.80
   0   2   1   87.49    1.66
   0   2  -1   90.40    1.91
  -1  -2  -1    0.04    0.03
  -1  -2  -1    0.05    0.02
   1  -2   1    0.05    0.04
   1  -2   1   -0.01    0.03
  -1  -2  -1    0.09    0.02
  -1   2  -1    0.05    0.04
  -1   2  -1    0.04    0.03
   1   2   1    0.07    0.04
   2  -2   1   37.07    0.89
   2   2   1   37.58    0.72
   2   2   1   36.57    0.82
  -2   2  -1   37.13    0.71
   2   2   1   37.49    0.75
  -3  -2  -1   85.09    1.71
   3  -2   1   83.92    1.80
   3   2   1   85.12    1.65
  -3   2  -1   85.36    1.51
  -3   2  -1   82.83    1.95
   3   2   1   83.92    1.68
   3   2   1   84.20    1.56
   4  -2   1    7.94    0.37
  -4  -2  -1    7.70    0.22
   4   2   1    6.96    0.29
  -4   2  -1    7.61    0.17
   4   2   1    7.38    0.28
  -4   2  -1    7.70    0.37
   4   2   1    7.84    0.19
   5  -2   1   39.64    1.09
  -5  -2  -1   41.05    0.90
   5   2   1   40.37    0.95
  -5   2  -1   38.75    1.12
   5   2   1   40.02    0.97
  -6  -2  -1   29.19    0.70
   6  -2   1   28.54    0.92
  -6   2  -1   28.72    0.91
   6   2   1   29.35    0.82
   6   2   1   28.02    0.77
   7  -2   1    0.16    0.10
  -7  -2  -1    0.03    0.04
  -7   2  -1   -0.04    0.06
   7   2   1    0.06    0.06
   7   2   1    0.04    0.07
   8  -2   1   26.68    0.97
   8   2   1   27.42    0.89
   8   2   1   26.73    0.79
  -8   2  -1   26.46    0.91
   9  -2   1   23.48    0.94
   9   2   1   22.66    0.84
   9   2   1   22.88    0.73
  -9   2  -1   22.36    0.85
  10  -2   1    0.19    0.14
 -10   2  -1    0.05    0.10
  10   2   1    0.13    0.12
  11  -2   1    5.07    0.55
 -11   2  -1    5.12    0.39
  11   2   1    5.00    0.49
  12  -2   1    6.23    0.64
  12   2   1    6.27    0.59
  13  -3  -1   11.31    0.78
  13   3  -1   13.07    0.74
  12  -3  -1    2.41    0.40
  12   3  -1    2.82    0.38
  11  -3  -1   11.98    0.73
  11   3  -1   12.81    0.66
  10  -3  -1    2.74    0.38
  10   3  -1    2.92    0.34
  10   3  -1    2.60    0.28
   9  -3  -1    0.75    0.20
  -9   3   1    0.56    0.16
   9   3  -1    0.50    0.14
   9   3  -1    0.71    0.15
   8  -3  -1  105.40    2.47
   8   3  -1  101.98    2.17
   8   3  -1  100.82    2.26
  -8   3   1  103.23    2.50
   7  -3  -1   56.87    1.50
   7   3  -1   53.75    1.32
   7   3  -1   55.33    1.30
  -7   3   1   55.34    1.50
   6  -3  -1    9.95    0.47
   6   3  -1    9.87    0.39
   6   3  -1    9.75    0.28
   6   3  -1    9.96    0.38
  -6   3   1    9.67    0.46
   5  -3  -1   26.86    0.82
   5   3  -1   26.91    0.72
   5   3  -1   26.55    0.68
  -5   3   1   28.20    0.85
   4  -3  -1   51.20    1.21
   4   3  -1   51.29    1.12
  -4   3   1   49.08    0.91
  -4   3   1   48.99    1.27
   4   3  -1   49.35    1.05
   3  -3  -1   41.23    0.99
   3   3  -1   40.75    0.93
  -3   3   1   42.63    0.81
  -3   3   1   40.31    1.06
   3   3  -1   40.30    0.86
   2  -3  -1  205.21    3.95
   2   3  -1  215.04    4.20
   2   3  -1  209.11    3.85
   2   3  -1  209.24    3.94
  -2   3   1  210.07    4.37
  -2   3   1  209.39    3.76
   2   3  -1  209.50    4.34
   1  -3  -1   41.52    0.89
   1  -3  -1   42.86    1.03
   1   3  -1   40.79    0.87
  -1   3   1   41.45    0.87
   1   3  -1   43.97    0.95
   1   3  -1   41.42    0.99
  -1   3   1   41.33    1.00
   1   3  -1   41.46    0.89
   0  -3  -1    8.94    0.24
   0  -3  -1    8.72    0.30
   0  -3   1    9.22    0.30
   0   3   1    8.50    0.28
   0   3   1    8.75    0.23
   0   3   1    9.05    0.27
   0   3  -1    8.95    0.29
   0   3  -1    9.27    0.28
   0   3  -1    8.36    0.33
   0   3   1    8.72    0.29
  -1  -3  -1   84.63    1.75
   1  -3   1   81.76    1.70
   1   3   1   82.00    1.64
  -1   3  -1   82.68    1.69
   1   3   1   82.20    1.69
  -1   3  -1   82.89    1.56
   1   3   1   81.01    1.52
  -1   3  -1   84.05    1.90
   2  -3   1    5.94    0.28
  -2  -3  -1    6.33    0.18
   2   3   1    5.72    0.26
   2   3   1    6.54    0.17
  -2   3  -1    6.36    0.19
   3  -3   1    8.15    0.37
  -3   3  -1    9.32    0.23
   3   3   1    9.23    0.35
   3   3   1    8.84    0.26
  -3   3  -1    8.68    0.41
   3   3   1    8.83    0.22
   4  -3   1   22.04    0.71
  -4   3  -1   21.61    0.75
   4   3   1   22.01    0.56
  -4   3  -1   22.40    0.44
   4   3   1   22.02    0.63
   5  -3   1   43.07    1.17
  -5   3  -1   40.64    1.21
   5   3   1   42.35    1.04
   5   3   1   43.02    0.99
   6  -3   1    0.37    0.13
  -6   3  -1    0.50    0.14
   6   3   1    0.40    0.10
   6   3   1    0.67    0.13
   7  -3   1   17.75    0.74
   7   3   1   17.98    0.63
   7   3   1   18.10    0.63
  -7   3  -1   17.80    0.73
   8  -3   1    9.02    0.54
   8   3   1    8.72    0.45
  -8   3  -1    9.03    0.50
   8   3   1    8.39    0.42
   9  -3   1   29.09    1.10
   9   3   1   27.40    0.94
  -9   3  -1   28.60    1.03
   9   3   1   29.57    0.90
  10  -3   1   18.98    0.89
 -10   3  -1   16.95    0.77
  10   3   1   16.58    0.66
  10   3   1   16.19    0.73
  11  -3   1   11.45    0.73
 -11   3  -1   12.87    0.67
  11   3   1   13.51    0.69
  12  -3   1    2.14    0.39
  12  -4  -1    7.71    0.72
  11  -4  -1    6.47    0.62
  11   4  -1    7.01    0.47
  11   4  -1    7.10    0.44
  10  -4  -1   25.47    1.05
 -10   4   1   23.90    0.95
  10   4  -1   24.87    0.89
  10   4  -1   24.65    0.85
   9  -4  -1    0.85    0.21
  -9   4   1    0.56    0.16
   9   4  -1    0.38    0.13
   9   4  -1    0.70    0.16
   8  -4  -1    9.26    0.54
   8   4  -1    9.35    0.45
   8   4  -1    8.44    0.42
  -8   4   1    8.67    0.49
   7  -4  -1    2.71    0.33
   7   4  -1    3.00    0.22
  -7   4   1    2.66    0.30
   7   4  -1    2.72    0.27
   6  -4  -1    5.21    0.35
  -6   4   1    4.70    0.33
   6   4  -1    4.83    0.25
   6   4  -1    4.59    0.29
   5  -4  -1    1.45    0.21
   5   4  -1    1.70    0.15
  -5   4   1    1.47    0.21
   4  -4  -1  109.74    2.32
   4   4  -1  109.77    2.12
   4   4  -1  107.93    2.21
  -4   4   1  105.21    2.50
  -4   4   1  110.46    2.00
   3  -4  -1   26.66    0.75
   3   4  -1   27.26    0.64
  -3   4   1   26.98    0.81
   3   4  -1   26.91    0.72
   3   4  -1   26.37    0.62
  -3   4   1   27.94    0.61
   2  -4  -1    6.39    0.28
  -2   4   1    6.56    0.24
   2   4  -1    6.79    0.26
  -2   4   1    6.38    0.31
   2   4  -1    6.69    0.29
   2   4  -1    6.87    0.26
   2   4  -1    6.43    0.23
   1  -4  -1   71.38    1.49
   1   4  -1   73.20    1.59
   1   4  -1   73.15    1.66
  -1   4   1   72.33    1.67
  -1   4   1   74.27    1.48
   1   4  -1   74.13    1.50
   1   4  -1   72.74    1.47
   0  -4   1  114.05    2.29
   0  -4  -1  114.80    2.19
   0  -4  -1  118.45    2.52
   0   4   1  116.88    2.41
   0   4  -1  117.16    2.22
   0   4   1  116.11    2.18
   0   4   1  117.12    2.25
   0   4  -1  114.82    2.56
   0   4  -1  113.49    2.27
   0   4   1  114.62    2.46
  -1  -4  -1   19.18    0.53
   1  -4   1   18.58    0.56
   1   4   1   19.42    0.49
  -1   4  -1   18.60    0.49
  -1   4  -1   18.35    0.55
   1   4   1   19.11    0.41
   1   4   1   19.05    0.55
  -1   4  -1   17.72    0.62
  -2  -4  -1   41.74    0.94
   2  -4   1   40.33    1.04
   2   4   1   41.67    0.82
   2   4   1   42.15    1.00
  -2   4  -1   42.83    0.88
  -2   4  -1   40.63    1.15
   3  -4   1    4.18    0.27
  -3   4  -1    4.01    0.16
   3   4   1    3.93    0.15
  -3   4  -1    4.05    0.29
   3   4   1    4.01    0.24
   4  -4   1   20.12    0.71
   4   4   1   20.64    0.43
  -4   4  -1   20.45    0.75
   4   4   1   21.48    0.53
   4   4   1   19.36    0.63
  -4   4  -1   21.36    0.45
   5  -4   1    9.98    0.49
  -5   4  -1    9.71    0.50
   5   4   1    9.80    0.35
   5   4   1    9.64    0.43
   6  -4   1   25.52    0.91
  -6   4  -1   25.42    0.93
   6   4   1   26.15    0.81
   6   4   1   27.08    0.74
   7  -4   1   12.14    0.62
   7   4   1   12.87    0.49
   7   4   1   11.41    0.52
  -7   4  -1   12.04    0.61
   8  -4   1    4.83    0.47
   8   4   1    4.12    0.30
   8   4   1    5.04    0.34
  -8   4  -1    4.41    0.37
   9  -4   1    0.82    0.23
  -9   4  -1    1.10    0.23
   9   4   1    1.12    0.21
  10  -4   1   -0.03    0.12
 -10   4  -1   -0.06    0.10
  10   4   1    0.03    0.10
  11  -4   1    2.27    0.40
  12  -4   1    9.84    0.72
  12  -5  -1   -0.08    0.14
  11  -5  -1    5.15    0.58
  11   5  -1    5.05    0.46
  10  -5  -1    2.34    0.37
  10   5  -1    2.65    0.32
   9  -5  -1   22.98    0.98
  -9   5   1   23.69    0.95
   9   5  -1   23.77    0.85
   9   5  -1   25.53    0.83
   8  -5  -1    2.60    0.34
  -8   5   1    2.55    0.32
   8   5  -1    3.11    0.32
   8   5  -1    3.06    0.29
   7  -5  -1    0.25    0.13
   7   5  -1    0.10    0.10
  -7   5   1    0.18    0.11
   7   5  -1    0.15    0.08
   6  -5  -1    6.58    0.42
   6   5  -1    6.51    0.30
   6   5  -1    6.68    0.37
  -6   5   1    6.36    0.41
   5  -5  -1   34.62    1.02
  -5   5   1   31.83    1.04
   5   5  -1   33.56    0.80
   5   5  -1   33.57    0.94
   4  -5  -1    0.41    0.12
   4   5  -1    0.20    0.09
   4   5  -1    0.42    0.08
  -4   5   1    0.44    0.12
  -4   5   1    0.39    0.07
   3  -5  -1   16.57    0.57
   3   5  -1   16.55    0.44
  -3   5   1   16.70    0.46
  -3   5   1   16.42    0.61
   3   5  -1   15.83    0.55
   3   5  -1   16.62    0.46
   2  -5  -1    0.26    0.08
   2   5  -1    0.42    0.10
   2   5  -1    0.45    0.09
   2   5  -1    0.37    0.07
  -2   5   1    0.33    0.08
   2   5  -1    0.48    0.09
  -2   5   1    0.44    0.11
   1  -5  -1   20.70    0.57
   1   5  -1   22.01    0.56
  -1   5   1   21.35    0.56
  -1   5   1   21.29    0.59
   1   5  -1   21.07    0.61
  -1   5   1   21.52    0.66
   1   5  -1   20.68    0.60
   1   5  -1   21.23    0.65
   0   5  -1   28.27    0.73
   0   5  -1   30.50    0.86
   0   5   1   29.31    0.75
   0   5   1   28.97    0.76
   0   5  -1   29.62    0.74
   0   5   1   27.71    0.77
   0   5   1   28.52    0.65
   1  -5   1  202.88    3.94
  -1  -5  -1  205.90    4.24
   1   5   1  199.93    3.85
  -1   5  -1  199.67    4.37
  -1   5  -1  202.20    3.75
   1   5   1  201.71    4.10
  -1   5  -1  203.46    3.92
   1   5   1  203.94    3.72
   2  -5   1   80.41    1.79
  -2  -5  -1   80.59    1.76
   2   5   1   79.33    1.74
  -2   5  -1   79.21    1.77
  -2   5  -1   78.73    1.97
  -2   5  -1   81.19    1.60
   2   5   1   80.14    1.52
   3  -5   1    1.79    0.22
  -3   5  -1    1.73    0.24
   3   5   1    1.63    0.10
   3   5   1    1.49    0.19
  -3   5  -1    1.71    0.12
   4  -5   1   14.32    0.60
   4   5   1   13.63    0.54
  -4   5  -1   13.93    0.37
  -4   5  -1   12.83    0.60
   4   5   1   14.11    0.39
   5  -5   1   39.21    1.17
  -5   5  -1   36.26    1.20
   5   5   1   38.66    0.90
   5   5   1   39.03    1.07
   6  -5   1    5.24    0.40
   6   5   1    5.11    0.35
  -6   5  -1    4.94    0.39
   7  -5   1   97.56    2.42
  -7   5  -1   97.56    2.50
   7   5   1   93.20    2.19
   8  -5   1    5.29    0.51
  -8   5  -1    5.47    0.43
   8   5   1    5.53    0.39
   9  -5   1    0.01    0.12
  -9   5  -1    0.01    0.11
   9   5   1    0.02    0.10
  10  -5   1    0.38    0.19
  10   5   1    0.61    0.19
  11  -5   1   16.79    0.95
  11   5   1   18.83    0.81
  11  -6  -1    0.39    0.19
  11   6  -1    0.30    0.17
  10  -6  -1    6.26    0.62
  10   6  -1    5.68    0.43
   9  -6  -1    1.83    0.32
   9   6  -1    1.41    0.24
   8  -6  -1    4.34    0.45
   8   6  -1    3.96    0.39
  -8   6   1    3.53    0.39
   7  -6  -1    4.29    0.43
  -7   6   1    3.46    0.37
   7   6  -1    4.25    0.39
   6  -6  -1   45.01    1.32
  -6   6   1   43.55    1.36
   6   6  -1   43.49    1.23
   5  -6  -1   24.09    0.85
   5   6  -1   23.88    0.80
  -5   6   1   23.90    0.88
   5   6  -1   24.01    0.63
   4  -6  -1   52.25    1.35
  -4   6   1   51.18    1.44
   4   6  -1   49.47    1.30
   4   6  -1   51.66    1.11
   3  -6  -1    5.12    0.30
  -3   6   1    5.21    0.33
  -3   6   1    4.59    0.24
   3   6  -1    4.83    0.30
   3   6  -1    4.98    0.22
   3   6  -1    5.20    0.23
   2  -6  -1    6.22    0.31
  -2   6   1    5.46    0.29
   2   6  -1    6.15    0.33
  -2   6   1    5.33    0.32
   2   6  -1    6.10    0.29
  -2   6   1    5.55    0.28
   2   6  -1    5.95    0.25
   2   6  -1    5.82    0.28
   1  -6  -1    2.35    0.17
  -1   6   1    3.05    0.22
   1   6  -1    2.91    0.22
   1   6  -1    2.75    0.20
  -1   6   1    2.70    0.24
  -1   6   1    2.47    0.17
   1   6  -1    2.47    0.20
   1   6  -1    2.64    0.17
   0   6   1   10.25    0.31
   0   6   1    9.21    0.36
   0   6  -1    9.97    0.40
   0   6  -1    9.49    0.44
   0   6  -1   10.14    0.37
   0   6   1   10.01    0.42
   0   6   1    9.57    0.39
   0   6  -1    8.95    0.38
   1  -6   1   61.65    1.41
  -1   6  -1   59.24    1.38
  -1   6  -1   59.49    1.58
   1   6   1   60.95    1.42
  -1   6  -1   60.07    1.33
   1   6   1   60.27    1.19
   1   6   1   59.05    1.37
   2  -6   1   32.67    0.93
   2   6   1   32.55    0.93
  -2   6  -1   32.74    1.04
  -2   6  -1   33.01    0.82
  -2   6  -1   32.40    0.92
   3  -6   1   12.69    0.54
  -3   6  -1   12.17    0.58
  -3   6  -1   12.92    0.41
   3   6   1   13.11    0.54
  -3   6  -1   12.00    0.52
   4  -6   1    1.16    0.20
   4   6   1    0.82    0.17
  -4   6  -1    0.58    0.16
   5  -6   1   39.78    1.22
  -5   6  -1   39.65    1.29
   5   6   1   38.96    1.14
   6  -6   1   25.95    0.98
   6   6   1   25.49    0.89
  -6   6  -1   24.89    0.98
   7  -6   1    0.11    0.13
  -7   6  -1    0.04    0.11
   7   6   1    0.44    0.15
   8  -6   1    0.02    0.12
  -8   6  -1    0.23    0.15
   8   6   1    0.12    0.12
   9  -6   1    0.05    0.14
   9   6   1    0.12    0.13
  10  -6   1    7.92    0.63
  10   6   1    8.73    0.55
  10  -7  -1    3.99    0.51
  10   7  -1    3.77    0.43
   9  -7  -1    7.22    0.56
   9   7  -1    6.66    0.48
   8  -7  -1    3.54    0.43
   8   7  -1    3.46    0.39
   7  -7  -1   22.32    0.91
   7   7  -1   20.18    0.82
  -7   7   1   21.31    0.90
   6  -7  -1    4.83    0.45
   6   7  -1    4.88    0.37
  -6   7   1    4.33    0.37
   5  -7  -1   23.11    0.85
   5   7  -1   23.78    0.85
  -5   7   1   23.97    0.91
   4  -7  -1    0.00    0.08
   4   7  -1   -0.09    0.06
  -4   7   1    0.07    0.09
   3  -7  -1    5.41    0.33
  -3   7   1    5.45    0.29
   3   7  -1    5.36    0.35
  -3   7   1    5.61    0.33
  -3   7   1    4.70    0.34
   2  -7  -1   22.08    0.67
   2   7  -1   20.79    0.66
  -2   7   1   20.98    0.75
   2   7  -1   20.47    0.72
   2   7  -1   22.20    0.59
   2   7  -1   21.66    0.67
  -2   7   1   21.29    0.66
  -2   7   1   22.33    0.68
  -1   7   1   99.38    2.09
   1   7  -1   96.88    2.25
  -1   7   1   99.10    2.00
   1   7  -1   93.24    2.18
   1   7  -1   99.84    1.99
   1   7  -1   98.15    2.12
  -1   7   1   93.63    2.18
  -1   7   1   98.27    2.29
   0   7  -1   15.17    0.56
   0   7  -1   16.86    0.59
   0   7  -1   17.17    0.53
   0   7   1   16.39    0.61
   0   7  -1   16.55    0.63
   0   7   1   15.20    0.53
   1   7   1   16.69    0.63
  -1   7  -1   17.40    0.58
  -1   7  -1   16.07    0.66
   1   7   1   17.18    0.54
  -1   7  -1   17.94    0.59
   2  -7   1    0.37    0.12
  -2   7  -1    0.14    0.09
   2   7   1    0.32    0.12
  -2   7  -1    0.33    0.11
  -2   7  -1    0.20    0.10
   3  -7   1   18.16    0.69
  -3   7  -1   17.58    0.67
  -3   7  -1   17.43    0.75
   3   7   1   18.09    0.70
   4  -7   1    4.42    0.41
  -4   7  -1    3.31    0.37
  -4   7  -1    3.76    0.37
   4   7   1    3.90    0.38
   5  -7   1   14.08    0.67
   5   7   1   14.37    0.66
  -5   7  -1   14.74    0.72
   6  -7   1    2.47    0.35
   6   7   1    2.04    0.29
  -6   7  -1    2.37    0.34
   7  -7   1    1.81    0.32
   7   7   1    1.38    0.25
  -7   7  -1    1.48    0.28
   8  -7   1    7.84    0.58
   8   7   1    7.35    0.51
   9  -7   1    0.28    0.19
   9   7   1    0.18    0.17
   9  -8  -1    5.90    0.60
   9   8  -1    5.77    0.54
   8  -8  -1    0.23    0.17
   8   8  -1    0.42    0.17
   7  -8  -1    0.51    0.20
   7   8  -1    0.37    0.17
   6  -8  -1    0.78    0.20
   6   8  -1    0.56    0.18
  -6   8   1    0.67    0.20
   5  -8  -1    0.14    0.11
  -5   8   1    0.12    0.12
   5   8  -1    0.04    0.10
  -4   8   1    1.52    0.25
  -4   8   1    1.03    0.19
   4   8  -1    1.09    0.21
   3   8  -1    4.17    0.39
  -3   8   1    4.52    0.35
   2   8  -1    0.12    0.08
  -2   8   1    0.10    0.09
  -2   8   1    0.06    0.09
  -2   8   1    0.11    0.09
   2   8  -1    0.15    0.11
  -1   8   1    1.06    0.17
  -1   8   1    1.12    0.19
   1   8  -1    1.04    0.16
   1   8  -1    1.19    0.20
   0   8   1    5.11    0.35
   0   8  -1    4.36    0.32
   0   8  -1    4.69    0.30
   0   8  -1    4.99    0.33
   0   8   1    4.45    0.27
  -1   8  -1    0.17    0.10
  -1   8  -1    0.03    0.07
  -1   8  -1   -0.05    0.07
  -1   8  -1   -0.07    0.06
   1   8   1   -0.01    0.06
   1   8   1    0.08    0.09
   2  -8   1   18.14    0.68
  -2   8  -1   18.14    0.63
  -2   8  -1   18.65    0.67
  -2   8  -1   18.35    0.77
   2   8   1   18.29    0.73
   3  -8   1   24.37    0.85
  -3   8  -1   23.37    0.93
   3   8   1   23.40    0.87
  -3   8  -1   22.76    0.81
   4  -8   1    0.62    0.17
  -4   8  -1    1.36    0.23
  -4   8  -1    0.48    0.16
   4   8   1    0.81    0.21
   5  -8   1    6.98    0.49
  -5   8  -1    7.58    0.49
   5   8   1    6.59    0.46
  -5   8  -1    7.75    0.53
   6  -8   1   12.30    0.68
  -6   8  -1   13.13    0.68
   6   8   1   11.25    0.64
   7  -8   1   12.24    0.71
   7   8   1   12.41    0.69
   8  -8   1    5.94    0.60
   8   8   1    4.94    0.51
   7   9  -1    4.71    0.49
   6   9  -1   11.88    0.66
   5   9  -1    8.33    0.54
   4   9  -1    4.34    0.43
   3   9  -1    1.52    0.26
   2   9  -1   21.00    0.81
   1   9  -1    0.60    0.14
   1   9  -1    0.62    0.17
  -1   9   1    0.77    0.15
  -1   9   1    0.85    0.20
   0   9   1    2.59    0.25
   0   9   1    2.70    0.32
   0   9  -1    2.71    0.28
   0   9  -1    2.91    0.32
   1   9   1    1.10    0.16
  -1   9  -1    1.36    0.22
  -1   9  -1    1.20    0.20
   1   9   1    1.60    0.26
   2   9   1   24.56    0.92
  -2   9  -1   23.52    0.82
  -2   9  -1   23.25    0.92
   3   9   1    1.29    0.25
  -3   9  -1    1.65    0.28
  -4   9  -1    8.98    0.58
   4   9   1    9.83    0.59
   5  -9   1    0.40    0.17
  -5   9  -1    0.04    0.12
   5   9   1    0.16    0.14
   6  -9   1    1.39    0.28
   6   9   1    1.04    0.25
  -6   9  -1    1.15    0.26
   7  -9   1    0.11    0.16
   7   9   1   -0.13    0.11
  -7   9  -1    0.35    0.18
   5  10  -1    0.12    0.14
   4  10  -1    2.14    0.33
   3  10  -1   12.66    0.67
   2  10  -1    6.66    0.47
   1  10  -1   23.37    0.90
   0  10   1    0.60    0.19
   0  10  -1    0.93    0.21
   1  10   1    0.42    0.17
   2  10   1   11.30    0.64
   3  10   1   17.29    0.82
   4  10   1    0.61    0.22
   5  10   1    0.21    0.16
  13   0  -2   -0.05    0.12
  12   0  -2    4.16    0.48
  11   0  -2    0.04    0.11
  10   0  -2   10.87    0.58
   9   0  -2   -0.01    0.07
   8   0  -2    1.67    0.23
   8   0  -2    1.71    0.15
   7   0  -2    0.08    0.05
   7   0  -2   -0.05    0.05
   6   0  -2    1.88    0.12
   6   0  -2    2.19    0.22
   5   0  -2   -0.04    0.03
   5   0  -2   -0.02    0.04
   4   0  -2  185.71    3.51
   4   0  -2  183.47    3.38
   4   0  -2  186.21    3.82
   3   0  -2    0.08    0.04
   3   0  -2   -0.12    0.02
   2   0  -2   14.92    0.34
   2   0  -2   15.03    0.36
   0   0   2  595.86    9.96
   0   0   2  527.20   11.71
   0   0  -2  544.16   12.60
   1   0   2   -0.33    0.03
   1   0   2   -0.35    0.02
   1   0   2   -0.33    0.02
   2   0   2  141.25    2.69
   2   0   2  138.78    2.55
   2   0   2  139.45    2.63
   3   0   2    0.01    0.03
   3   0   2   -0.04    0.02
  -3   0  -2   -0.04    0.03
   3   0   2   -0.02    0.03
   4   0   2   17.34    0.56
   4   0   2   17.20    0.46
  -4   0  -2   17.63    0.57
   4   0   2   17.87    0.48
  -5   0  -2    0.02    0.05
   5   0   2    0.08    0.06
   5   0   2    0.01    0.03
   6   0   2    8.40    0.42
  -6   0  -2    7.58    0.37
   6   0   2    8.03    0.30
   7   0   2    0.02    0.07
  -7   0  -2   -0.04    0.05
   7   0   2    0.12    0.06
  -8   0  -2   38.26    1.09
   8   0   2   35.34    1.15
  -9   0  -2   -0.08    0.07
   9   0   2    0.00    0.09
  10   0   2    0.21    0.14
  11   0   2   -0.01    0.10
  12   0   2   28.85    1.20
  13  -1  -2    0.62    0.22
  13   1  -2    0.12    0.16
  12  -1  -2   10.01    0.65
  12   1  -2    8.61    0.59
  11  -1  -2   29.88    1.13
  11   1  -2   29.88    1.09
  10  -1  -2    0.19    0.13
  10   1  -2    0.10    0.09
   9  -1  -2    7.77    0.47
   9   1  -2    7.56    0.33
   9   1  -2    7.97    0.45
   8  -1  -2   10.25    0.51
   8   1  -2   10.25    0.48
   8   1  -2    9.67    0.36
   7  -1  -2    7.85    0.23
   7   1  -2    7.45    0.29
   7   1  -2    8.22    0.39
   6  -1  -2  255.03    4.95
   6  -1  -2  253.05    4.57
   6   1  -2  257.86    4.65
   6   1  -2  257.69    4.89
   5  -1  -2  101.94    2.13
   5  -1  -2  103.66    1.86
   5   1  -2  102.79    1.96
   5   1  -2  102.96    2.19
   5   1  -2  101.46    2.07
   4  -1  -2  102.69    1.83
   4  -1  -2  100.52    2.04
   4   1  -2  101.17    1.91
   4   1  -2   99.82    1.98
   3  -1  -2  512.17   10.01
  -3  -1   2  445.77   10.61
   3  -1  -2  476.31   12.12
   3   1  -2  512.03    8.91
   3   1  -2  500.02    9.11
  -2  -1   2  368.10    7.56
   2  -1  -2  383.80    7.00
  -2  -1   2  378.76    6.91
  -2   1   2  383.53    6.75
   2   1  -2  373.76    6.98
   2   1  -2  371.23    6.82
   1  -1  -2  297.00    7.43
  -1  -1   2  343.92    6.16
  -1   1   2  349.13    5.99
   1   1  -2  337.46    5.99
   1   1  -2  298.72    8.18
   1   1  -2  337.03    6.20
   0  -1   2   66.03    1.30
   0  -1  -2   64.02    1.20
   0  -1   2   64.96    1.28
   0   1  -2   65.05    1.21
   0   1  -2   63.90    1.28
   0   1   2   64.73    1.25
   1  -1   2  479.93    9.09
   1  -1   2  499.62    9.20
   1   1   2  512.59    8.94
   1   1   2  450.88   11.14
   1   1   2  478.52    8.83
   2  -1   2  143.99    2.68
   2  -1   2  139.18    2.74
   2  -1   2  138.53    2.52
   2   1   2  141.23    2.61
  -2   1  -2  137.67    3.01
   2   1   2  140.69    2.60
   2   1   2  137.78    2.64
   3  -1   2  117.24    2.30
   3  -1   2  114.44    2.38
   3  -1   2  117.61    2.14
  -3  -1  -2  119.24    2.50
   3   1   2  119.24    2.23
   3   1   2  117.53    2.31
  -3   1  -2  117.86    2.61
   3   1   2  116.33    2.24
  -4  -1  -2   58.95    1.35
   4  -1   2   57.01    1.13
   4  -1   2   57.31    1.36
  -4   1  -2   57.85    1.46
   4   1   2   59.35    1.31
   4   1   2   57.97    1.23
   4   1   2   58.40    1.19
   5  -1   2   38.68    1.06
  -5  -1  -2   39.24    0.99
   5  -1   2   38.52    0.81
   5   1   2   39.26    1.00
  -5   1  -2   38.54    1.09
   5   1   2   38.07    0.91
   6  -1   2   33.56    1.02
   6  -1   2   33.40    0.74
  -6  -1  -2   35.48    0.93
  -6   1  -2   35.49    1.04
   6   1   2   34.96    0.86
   6   1   2   34.55    0.97
   7  -1   2  130.45    2.45
   7  -1   2  131.62    2.92
  -7  -1  -2  138.60    2.91
  -7   1  -2  128.29    3.02
   7   1   2  131.29    2.85
   7   1   2  129.23    2.60
   8  -1   2   15.07    0.70
  -8  -1  -2   17.16    0.58
  -8   1  -2   14.91    0.64
   8   1   2   16.02    0.68
   8   1   2   16.52    0.55
   9  -1   2    3.96    0.43
   9   1   2    4.70    0.45
  -9   1  -2    4.86    0.35
  10  -1   2    1.16    0.26
  10   1   2    1.36    0.26
 -10   1  -2    1.24    0.23
  11  -1   2   21.53    0.98
  11   1   2   19.87    0.91
  12  -1   2    0.59    0.23
  12   1   2    0.77    0.24
  13  -2  -2    0.00    0.14
  13   2  -2    0.01    0.13
  12  -2  -2    0.12    0.14
  12   2  -2   -0.12    0.10
  11  -2  -2    5.37    0.54
  11   2  -2    3.98    0.42
  10  -2  -2   11.95    0.65
  10   2  -2   12.80    0.61
  10   2  -2   12.10    0.48
   9  -2  -2    1.54    0.26
   9   2  -2    1.08    0.20
   9   2  -2    1.54    0.19
   8  -2  -2   47.11    1.35
   8   2  -2   47.86    1.13
   8   2  -2   47.87    1.25
   7  -2  -2   21.24    0.74
   7   2  -2   20.74    0.66
   7   2  -2   20.66    0.60
  -6  -2   2  225.57    4.07
   6  -2  -2  226.62    4.43
   6   2  -2  225.06    4.16
   6   2  -2  224.13    4.31
   6   2  -2  221.90    4.60
   5  -2  -2   23.14    0.45
   5  -2  -2   23.75    0.70
  -5  -2   2   23.64    0.49
   5   2  -2   23.70    0.61
   5   2  -2   23.32    0.61
   4  -2  -2  109.72    2.24
  -4  -2   2  110.68    2.05
   4   2  -2  111.38    2.16
   4   2  -2  111.42    2.13
  -3  -2   2   27.27    0.58
   3  -2  -2   26.86    0.66
  -3   2   2   27.93    0.56
   3   2  -2   27.23    0.62
   3   2  -2   27.01    0.64
  -2  -2   2   52.31    1.12
   2  -2  -2   50.86    1.06
  -2  -2   2   52.18    1.04
   2  -2  -2   52.43    1.19
   2   2  -2   52.75    1.12
   2   2  -2   50.36    1.05
   2   2  -2   49.81    1.04
  -2   2   2   52.32    1.01
   1  -2  -2  268.95    4.97
  -1  -2   2  265.63    5.07
   1   2  -2  263.91    5.08
   1   2  -2  266.66    4.87
  -1   2   2  271.30    4.83
   1   2  -2  272.35    5.48
   0  -2   2  382.86    7.22
   0  -2   2  394.61    7.16
   0   2   2  372.57    8.37
   0   2   2  386.42    7.06
   0   2  -2  395.30    7.09
   0   2  -2  375.50    6.97
  -1  -2  -2   50.11    0.91
   1  -2   2   50.23    1.08
  -1  -2  -2   49.64    1.01
   1  -2   2   49.17    1.11
   1   2   2   51.15    0.93
  -1   2  -2   48.81    1.09
  -1   2  -2   50.51    0.97
  -1   2  -2   50.73    1.24
   1   2   2   48.15    1.05
   2  -2   2   27.30    0.74
   2   2   2   27.18    0.59
   2   2   2   27.47    0.59
  -2   2  -2   28.22    0.82
  -2   2  -2   28.18    0.57
   2   2   2   27.13    0.67
  -3   2  -2   12.70    0.50
   3   2   2   12.65    0.32
   3   2   2   12.69    0.37
  -3   2  -2   12.71    0.30
   3   2   2   12.26    0.41
  -4  -2  -2   32.98    0.78
   4  -2   2   31.59    0.91
   4   2   2   33.11    0.82
  -4   2  -2   31.34    0.97
   4   2   2   31.67    0.69
   4   2   2   32.87    0.80
   5  -2   2    0.30    0.11
  -5  -2  -2    0.47    0.08
   5   2   2    0.36    0.06
   5   2   2    0.38    0.09
   5   2   2    0.33    0.09
  -5   2  -2    0.40    0.12
  -6  -2  -2   41.99    1.01
   6  -2   2   42.48    1.21
   6   2   2   42.47    1.05
  -6   2  -2   40.93    1.23
   6   2   2   41.89    1.09
   7  -2   2    6.45    0.42
  -7   2  -2    5.97    0.39
   7   2   2    6.61    0.34
   7   2   2    6.75    0.38
   8  -2   2    0.14    0.11
  -8   2  -2    0.26    0.12
   8   2   2    0.12    0.10
   8   2   2    0.17    0.10
   9  -2   2    0.18    0.12
   9   2   2    0.23    0.11
  -9   2  -2    0.17    0.11
   9   2   2    0.13    0.12
  10  -2   2    2.26    0.37
 -10   2  -2    1.99    0.29
  10   2   2    2.12    0.31
  11  -2   2    1.09    0.28
  11   2   2    0.91    0.23
 -11   2  -2    1.02    0.24
  12  -2   2    2.78    0.43
  12   2   2    2.85    0.41
  13  -3  -2    8.58    0.68
  13   3  -2    9.66    0.64
  12  -3  -2    3.74    0.49
  12   3  -2    3.27    0.40
  11  -3  -2   31.36    1.22
  11   3  -2   33.24    0.98
  11   3  -2   31.48    1.10
  10  -3  -2    1.63    0.29
  10   3  -2    1.70    0.22
  10   3  -2    1.74    0.26
   9  -3  -2    8.60    0.53
   9   3  -2    9.71    0.48
   9   3  -2    9.45    0.44
   8  -3  -2   10.85    0.56
   8   3  -2   10.75    0.47
   8   3  -2   10.86    0.45
   7  -3  -2   13.20    0.58
   7   3  -2   11.98    0.47
   7   3  -2   13.22    0.48
   6  -3  -2    4.54    0.30
   6   3  -2    4.86    0.26
  -6   3   2    4.69    0.30
   6   3  -2    4.32    0.18
   6   3  -2    4.57    0.24
   5  -3  -2   29.93    0.85
   5   3  -2   29.85    0.74
   5   3  -2   29.81    0.77
   4  -3  -2   11.87    0.44
  -4   3   2   11.87    0.29
   4   3  -2   11.87    0.40
   4   3  -2   12.23    0.36
  -4   3   2   11.69    0.45
  -3  -3   2  221.59    4.11
   3  -3  -2  222.96    4.22
   3   3  -2  221.78    4.09
   3   3  -2  222.82    4.20
  -3   3   2  223.17    3.99
   2  -3  -2   94.85    1.86
  -2  -3   2   94.09    1.97
  -2  -3   2   94.71    1.83
  -2   3   2   94.31    1.79
   2   3  -2   93.35    1.97
   2   3  -2   94.94    1.84
   2   3  -2   92.17    1.83
   1  -3  -2   56.12    1.12
   1  -3  -2   57.18    1.29
   1   3  -2   58.01    1.24
   1   3  -2   55.55    1.17
   1   3  -2   55.34    1.15
  -1   3   2   54.61    1.15
   0  -3  -2   56.96    1.25
   0  -3   2   53.55    1.21
   0   3   2   57.69    1.18
   0   3  -2   55.19    1.20
   0   3  -2   57.13    1.38
   0   3   2   53.60    1.17
   0   3   2   55.76    1.03
   0   3  -2   55.59    1.12
  -1  -3  -2   92.92    1.90
   1  -3   2   88.60    1.89
  -1   3  -2   91.44    1.72
   1   3   2   91.29    1.82
  -1   3  -2   89.34    1.87
   2  -3   2   18.55    0.59
  -2   3  -2   19.30    0.44
   2   3   2   19.12    0.56
  -2   3  -2   20.01    0.67
   2   3   2   18.91    0.41
   3  -3   2   11.55    0.47
   3   3   2   11.67    0.33
   3   3   2   12.36    0.43
  -3   3  -2   12.67    0.53
  -3   3  -2   11.48    0.30
   3   3   2   11.21    0.30
  -4  -3  -2   98.28    1.98
   4  -3   2   96.28    2.17
   4   3   2   97.17    1.83
  -4   3  -2   90.27    2.32
   4   3   2   97.90    2.02
  -4   3  -2   97.92    1.77
   4   3   2   99.50    1.94
   5  -3   2   25.36    0.86
  -5  -3  -2   26.48    0.58
   5   3   2   25.22    0.55
  -5   3  -2   25.40    0.90
   5   3   2   25.91    0.76
  -5   3  -2   26.15    0.52
   5   3   2   25.59    0.70
   6  -3   2    0.11    0.10
   6   3   2    0.12    0.07
   6   3   2    0.16    0.09
  -6   3  -2    0.07    0.08
   7  -3   2    1.20    0.22
   7   3   2    1.59    0.21
  -7   3  -2    1.67    0.25
   7   3   2    1.86    0.23
   8  -3   2   34.44    1.19
   8   3   2   34.49    1.00
   8   3   2   35.07    1.04
  -8   3  -2   33.01    1.16
   9  -3   2    6.48    0.50
  -9   3  -2    6.70    0.46
   9   3   2    6.59    0.43
   9   3   2    6.40    0.39
  10  -3   2    4.40    0.50
 -10   3  -2    6.46    0.47
  10   3   2    6.10    0.44
  10   3   2    6.07    0.39
  11  -3   2    4.09    0.52
  12  -3   2   -0.06    0.15
  12  -4  -2   -0.08    0.14
  12   4  -2    0.05    0.13
  11  -4  -2    0.92    0.25
  11   4  -2    0.53    0.16
  11   4  -2    0.35    0.15
  10  -4  -2    4.62    0.49
  10   4  -2    4.39    0.33
  10   4  -2    4.21    0.39
   9  -4  -2   11.54    0.64
   9   4  -2   11.88    0.54
   9   4  -2   12.42    0.54
   8  -4  -2    0.56    0.17
   8   4  -2    0.75    0.15
   8   4  -2    0.47    0.13
   7  -4  -2   21.10    0.81
   7   4  -2   21.24    0.70
   7   4  -2   23.15    0.68
  -7   4   2   22.72    0.81
   6  -4  -2   21.07    0.75
   6   4  -2   21.88    0.67
  -6   4   2   20.54    0.74
   6   4  -2   20.29    0.59
   5  -4  -2    1.39    0.20
   5   4  -2    1.52    0.19
  -5   4   2    1.54    0.08
  -5   4   2    1.75    0.22
   5   4  -2    1.55    0.15
   4  -4  -2    4.45    0.27
   4   4  -2    3.71    0.23
  -4   4   2    4.22    0.27
  -4   4   2    4.70    0.18
   4   4  -2    4.09    0.20
   3  -4  -2   22.95    0.66
   3   4  -2   24.54    0.66
   3   4  -2   24.01    0.63
  -3   4   2   24.16    0.73
  -3   4   2   22.63    0.57
   3   4  -2   23.83    0.59
   3   4  -2   23.74    0.65
   2  -4  -2    8.25    0.30
   2   4  -2    8.21    0.34
  -2   4   2    8.41    0.30
   2   4  -2    7.94    0.31
   2   4  -2    8.60    0.31
   2   4  -2    8.79    0.30
   1  -4  -2   30.02    0.68
   1   4  -2   30.42    0.77
   1   4  -2   30.17    0.73
  -1   4   2   29.68    0.74
   1   4  -2   30.43    0.73
   1   4  -2   29.73    0.85
   0  -4  -2    7.15    0.29
   0  -4   2    6.71    0.29
   0   4   2    6.74    0.29
   0   4   2    7.09    0.24
   0   4  -2    7.07    0.29
   0   4   2    6.97    0.18
   0   4  -2    6.42    0.34
   0   4  -2    6.59    0.26
  -1  -4  -2   16.57    0.46
   1  -4   2   15.57    0.52
  -1   4  -2   15.93    0.52
   1   4   2   16.14    0.51
  -1   4  -2   15.03    0.59
  -1   4  -2   16.06    0.44
   2  -4   2   29.64    0.84
  -2  -4  -2   30.97    0.70
  -2   4  -2   30.28    0.67
  -2   4  -2   27.83    0.92
   2   4   2   28.19    0.79
  -3  -4  -2   32.09    0.67
   3  -4   2   30.60    0.90
   3   4   2   30.76    0.66
   3   4   2   29.67    0.84
  -3   4  -2   30.09    0.99
  -3   4  -2   30.94    0.67
   4  -4   2    4.36    0.31
  -4   4  -2    4.20    0.32
   4   4   2    4.63    0.20
  -4   4  -2    4.69    0.17
   4   4   2    4.63    0.17
   4   4   2    4.88    0.29
   5  -4   2   33.17    1.07
  -5   4  -2   35.42    1.15
   5   4   2   36.32    0.86
   5   4   2   33.75    0.97
   6  -4   2    3.27    0.36
  -6   4  -2    3.62    0.37
   6   4   2    3.71    0.24
   6   4   2    3.62    0.33
   7  -4   2    0.03    0.10
   7   4   2   -0.06    0.06
   7   4   2   -0.13    0.06
  -7   4  -2   -0.04    0.08
   8  -4   2    4.57    0.48
   8   4   2    4.17    0.38
  -8   4  -2    4.06    0.43
   9  -4   2   70.94    2.07
   9   4   2   73.10    1.81
  -9   4  -2   73.02    2.06
  10  -4   2    0.56    0.22
 -10   4  -2    0.30    0.16
  10   4   2    0.44    0.16
  11  -4   2    1.69    0.37
  12  -5  -2    8.82    0.67
  12   5  -2    8.82    0.54
  11  -5  -2    1.44    0.32
  11   5  -2    1.26    0.24
  10  -5  -2    0.16    0.14
  10   5  -2    0.13    0.11
  10   5  -2    0.09    0.10
   9  -5  -2    0.28    0.15
   9   5  -2    0.16    0.11
   9   5  -2    0.23    0.13
   8  -5  -2   26.84    1.00
   8   5  -2   27.59    0.82
   8   5  -2   25.45    0.86
   7  -5  -2    4.33    0.41
   7   5  -2    3.85    0.29
   7   5  -2    4.05    0.25
  -7   5   2    4.28    0.34
   6  -5  -2   24.28    0.85
   6   5  -2   25.14    0.69
  -6   5   2   25.48    0.89
   6   5  -2   25.52    0.80
   5  -5  -2    4.64    0.32
   5   5  -2    5.59    0.25
  -5   5   2    4.50    0.32
   5   5  -2    5.53    0.32
   4  -5  -2    7.54    0.37
   4   5  -2    8.48    0.31
  -4   5   2    7.54    0.28
   4   5  -2    7.26    0.36
   4   5  -2    7.58    0.28
  -4   5   2    7.74    0.40
   3  -5  -2   -0.04    0.04
   3   5  -2    0.01    0.04
  -3   5   2    0.07    0.05
   3   5  -2    0.05    0.06
  -3   5   2    0.04    0.06
   3   5  -2   -0.04    0.04
   3   5  -2    0.00    0.04
   2  -5  -2  190.03    3.67
   2   5  -2  189.17    3.93
   2   5  -2  187.67    3.63
  -2   5   2  194.25    3.58
   2   5  -2  190.81    3.63
   2   5  -2  191.89    4.05
   1  -5  -2    1.50    0.12
   1   5  -2    1.64    0.17
   1   5  -2    1.50    0.16
   1   5  -2    1.29    0.14
   1   5  -2    1.76    0.20
  -1   5   2    1.69    0.12
  -1   5   2    1.50    0.17
   0   5  -2   65.69    1.67
   0   5  -2   65.93    1.46
   0   5   2   64.25    1.46
   0   5   2   67.00    1.46
   0   5   2   65.89    1.27
   0   5  -2   67.85    1.41
  -1  -5  -2   22.98    0.64
   1  -5   2   21.87    0.68
   1   5   2   21.89    0.67
  -1   5  -2   20.35    0.75
  -1   5  -2   21.75    0.67
  -1   5  -2   21.48    0.58
   1   5   2   21.79    0.54
  -2  -5  -2    8.42    0.30
   2  -5   2    8.20    0.40
  -2   5  -2    7.90    0.39
   2   5   2    8.66    0.40
  -2   5  -2    8.43    0.30
  -2   5  -2    7.51    0.43
   3  -5   2   17.00    0.64
  -3   5  -2   16.97    0.45
  -3   5  -2   15.38    0.68
   3   5   2   16.01    0.59
   4  -5   2  117.31    2.58
   4   5   2  116.95    2.45
  -4   5  -2  108.04    2.78
   5  -5   2   28.33    0.98
   5   5   2   28.60    0.90
  -5   5  -2   27.78    1.03
   6  -5   2   13.87    0.68
  -6   5  -2   13.42    0.69
   6   5   2   15.12    0.63
   7  -5   2   46.90    1.46
   7   5   2   46.61    1.30
  -7   5  -2   42.85    1.45
   8  -5   2   17.17    0.84
   8   5   2   17.34    0.73
  -8   5  -2   17.80    0.84
   9  -5   2    1.19    0.29
  -9   5  -2    1.53    0.29
   9   5   2    1.24    0.23
  10  -5   2    6.36    0.64
  10   5   2    5.37    0.49
  11  -5   2    2.99    0.47
  11   5   2    2.54    0.35
  11  -6  -2    3.72    0.49
  11   6  -2    3.09    0.39
  10  -6  -2    0.77    0.23
  10   6  -2    0.75    0.20
   9  -6  -2    8.93    0.59
   9   6  -2    9.21    0.53
   8  -6  -2    0.11    0.11
   8   6  -2   -0.02    0.09
   7  -6  -2   42.74    1.32
   7   6  -2   44.66    1.25
   7   6  -2   42.44    1.08
   6  -6  -2    8.43    0.47
   6   6  -2    7.25    0.32
  -6   6   2    7.48    0.46
   6   6  -2    8.27    0.44
   5  -6  -2   -0.05    0.07
   5   6  -2    0.09    0.06
  -5   6   2    0.04    0.09
   5   6  -2    0.00    0.07
   4  -6  -2    2.38    0.26
  -4   6   2    2.28    0.17
  -4   6   2    2.27    0.26
   4   6  -2    1.95    0.24
   4   6  -2    2.27    0.17
   3  -6  -2   21.29    0.66
   3   6  -2   19.31    0.62
  -3   6   2   21.22    0.61
   3   6  -2   20.21    0.57
   3   6  -2   20.92    0.68
   3   6  -2   21.65    0.64
   2  -6  -2    0.53    0.10
  -2   6   2    0.46    0.11
   2   6  -2    0.72    0.12
   2   6  -2    0.58    0.11
   2   6  -2    0.32    0.10
  -2   6   2    0.68    0.11
   2   6  -2    0.57    0.12
   1  -6  -2   91.57    1.86
  -1   6   2   95.35    1.99
   1   6  -2   93.85    1.97
  -1   6   2   91.83    2.05
   1   6  -2   96.49    2.23
   1   6  -2   94.17    1.94
  -1   6   2   94.58    1.86
   1   6  -2   91.10    2.09
   0   6   2   34.30    0.94
   0   6  -2   35.16    0.94
   0   6   2   35.13    0.88
   0   6  -2   34.80    1.06
   0   6  -2   35.43    0.91
   0   6  -2   34.59    0.89
   1  -6   2   74.88    1.70
  -1   6  -2   69.81    1.88
   1   6   2   73.28    1.68
  -1   6  -2   74.76    1.57
  -1   6  -2   73.05    1.67
   1   6   2   74.07    1.59
   2  -6   2    5.39    0.34
  -2   6  -2    6.09    0.40
  -2   6  -2    6.05    0.28
  -2   6  -2    6.31    0.36
   2   6   2    6.27    0.36
   3  -6   2   91.98    2.19
  -3   6  -2   92.63    2.42
  -3   6  -2   96.74    2.19
  -3   6  -2   97.93    1.90
   3   6   2   96.53    2.15
   4  -6   2    3.85    0.38
   4   6   2    4.18    0.38
  -4   6  -2    4.15    0.38
  -4   6  -2    3.65    0.39
   5  -6   2    7.98    0.50
   5   6   2    8.82    0.48
  -5   6  -2    7.47    0.51
   6  -6   2    0.26    0.15
   6   6   2    0.03    0.11
  -6   6  -2    0.09    0.11
   7  -6   2   17.69    0.85
   7   6   2   19.39    0.79
  -7   6  -2   17.92    0.86
   8  -6   2    1.65    0.32
   8   6   2    1.91    0.30
   9  -6   2    9.00    0.66
   9   6   2   10.59    0.60
  10  -6   2    0.94    0.27
  10   6   2    0.83    0.22
  10  -7  -2    0.07    0.17
  10   7  -2   -0.06    0.11
   9  -7  -2    2.66    0.39
   9   7  -2    2.51    0.34
   8  -7  -2    5.95    0.47
   8   7  -2    4.52    0.44
   7  -7  -2    5.10    0.49
   7   7  -2    5.49    0.41
   6  -7  -2   43.12    1.29
   6   7  -2   41.76    1.25
   5  -7  -2    0.41    0.14
   4  -7  -2   15.93    0.61
   4   7  -2   15.30    0.48
   4   7  -2   15.15    0.62
   3  -7  -2    1.21    0.18
  -3   7   2    1.46    0.18
   3   7  -2    1.33    0.17
   3   7  -2    1.52    0.16
  -3   7   2    0.99    0.16
   3   7  -2    1.46    0.21
   2   7  -2   39.84    0.98
   2   7  -2   40.28    1.10
  -2   7   2   41.02    1.06
   2   7  -2   40.98    1.13
   2   7  -2   41.24    1.08
  -1   7   2   11.09    0.44
  -1   7   2   11.89    0.50
   1   7  -2   12.22    0.51
   1   7  -2   12.96    0.54
   1   7  -2   12.34    0.44
   1   7  -2   11.54    0.47
   0   7   2    0.14    0.07
   0   7  -2    0.10    0.09
   0   7  -2    0.24    0.10
   0   7  -2    0.26    0.11
   0   7  -2    0.20    0.09
   0   7   2    0.44    0.13
  -1   7  -2    1.44    0.20
  -1   7  -2    1.70    0.20
   1   7   2    1.08    0.19
   1   7   2    1.45    0.14
  -1   7  -2    1.32    0.22
   2  -7   2    0.08    0.09
   2   7   2    0.17    0.11
  -2   7  -2    0.09    0.07
  -2   7  -2    0.16    0.10
  -2   7  -2    0.23    0.12
   3  -7   2   19.90    0.76
  -3   7  -2   20.04    0.75
  -3   7  -2   20.01    0.85
   3   7   2   20.10    0.77
   4  -7   2   24.59    0.92
   4   7   2   25.57    0.91
  -4   7  -2   24.78    0.99
  -4   7  -2   25.39    0.91
   5  -7   2    6.82    0.47
  -5   7  -2    6.94    0.46
   5   7   2    5.43    0.41
  -5   7  -2    6.04    0.47
   6  -7   2    0.33    0.16
  -6   7  -2    0.15    0.12
   6   7   2    0.03    0.11
   7  -7   2   10.61    0.66
   7   7   2   11.27    0.63
   8  -7   2    0.77    0.25
   8   7   2    0.68    0.21
   9  -7   2    0.11    0.14
   9   7   2    0.02    0.12
   9  -8  -2    0.40    0.20
   9   8  -2    0.17    0.15
   8  -8  -2    3.91    0.46
   8   8  -2    4.58    0.46
   7  -8  -2    0.15    0.14
   7   8  -2    0.10    0.13
   6   8  -2    5.45    0.42
   5   8  -2   -0.07    0.10
   4   8  -2   12.89    0.61
   3   8  -2    0.15    0.08
   3   8  -2    0.06    0.10
  -2   8   2    1.15    0.19
   2   8  -2    1.12    0.20
   2   8  -2    1.07    0.17
  -2   8   2    1.25    0.18
   1   8  -2   20.76    0.73
  -1   8   2   20.36    0.67
   1   8  -2   21.07    0.71
  -1   8   2   21.34    0.75
   1   8  -2   20.49    0.63
   0   8  -2   28.89    0.84
   0   8   2   30.02    0.83
   0   8   2   28.91    0.95
   0   8  -2   31.79    0.92
   0   8  -2   30.10    0.92
   0   8  -2   29.37    1.00
   1   8   2    1.34    0.15
   1   8   2    1.25    0.22
  -1   8  -2    1.31    0.20
  -1   8  -2    1.20    0.19
  -1   8  -2    1.77    0.26
  -1   8  -2    1.23    0.19
   2  -8   2   44.33    1.25
   2   8   2   42.57    1.28
  -2   8  -2   44.58    1.13
  -2   8  -2   46.06    1.24
  -2   8  -2   42.30    1.38
   3  -8   2    4.75    0.37
  -3   8  -2    4.72    0.36
   3   8   2    4.58    0.43
  -3   8  -2    5.11    0.41
   4  -8   2    4.39    0.43
   4   8   2    4.26    0.43
  -4   8  -2    3.85    0.43
  -4   8  -2    3.41    0.37
   5  -8   2    7.12    0.50
  -5   8  -2    7.93    0.51
   5   8   2    7.29    0.50
  -5   8  -2    8.03    0.55
   6  -8   2   10.59    0.65
   6   8   2    9.87    0.60
  -6   8  -2   10.64    0.63
   7  -8   2    0.68    0.23
  -7   8  -2    0.81    0.24
   7   8   2    0.56    0.20
   8  -8   2   13.47    0.80
  -8   8  -2   13.55    0.78
   8   8   2   14.25    0.77
   7   9  -2    3.30    0.40
   6   9  -2    0.88    0.22
   5   9  -2   22.66    0.91
   4   9  -2    0.02    0.11
   3   9  -2    0.71    0.19
   2   9  -2    3.13    0.35
  -2   9   2    2.84    0.31
   1   9  -2   10.50    0.54
  -1   9   2    9.75    0.44
  -1   9   2   10.52    0.53
   0   9  -2    3.06    0.30
   0   9   2    3.61    0.24
   0   9  -2    3.49    0.35
   0   9   2    3.64    0.38
  -1   9  -2    7.38    0.47
   1   9   2    7.64    0.49
  -1   9  -2    8.07    0.44
  -1   9  -2    7.84    0.44
   2   9   2    2.36    0.33
  -2   9  -2    2.08    0.31
   3  -9   2    3.51    0.37
  -3   9  -2    3.87    0.43
   3   9   2    3.31    0.39
  -3   9  -2    3.93    0.39
   4  -9   2   19.28    0.82
  -4   9  -2   19.65    0.81
   4   9   2   17.14    0.82
   5  -9   2    7.17    0.52
   5   9   2    6.59    0.51
  -5   9  -2    7.36    0.51
   6  -9   2    1.67    0.32
   6   9   2    1.09    0.27
  -6   9  -2    1.58    0.30
   5  10  -2    0.07    0.14
   4  10  -2    9.32    0.58
   3  10  -2    0.04    0.13
   2  10  -2    1.43    0.27
   1  10  -2    1.54    0.26
  -1  10   2    1.90    0.29
   0  10   2   17.23    0.77
   0  10  -2   18.37    0.75
   1  10   2    0.68    0.19
   2  10   2    0.25    0.16
   3  10   2    0.16    0.17
   4  10   2    6.76    0.60
  13   0  -3   12.58    0.76
  12   0  -3   -0.05    0.11
  11   0  -3   20.42    0.88
  10   0  -3    0.03    0.09
   9   0  -3    8.27    0.46
   9   0  -3    8.18    0.31
   8   0  -3    0.17    0.09
   8   0  -3    0.07    0.05
   7   0  -3   69.92    1.43
   7   0  -3   74.60    1.68
   6   0  -3    0.31    0.09
   5   0  -3   41.16    0.86
   5   0  -3   40.68    0.96
   4   0  -3   -0.05    0.03
   4   0  -3   -0.09    0.03
   3   0  -3  251.77    4.57
  -2   0   3   -0.15    0.02
  -2   0   3   -0.17    0.02
   2   0  -3   -0.09    0.04
   1   0  -3   67.92    1.39
   1   0  -3   69.02    1.32
  -1   0   3   68.72    1.31
  -1   0   3   66.57    1.34
   0   0  -3    0.09    0.03
   0   0   3    0.11    0.03
   0   0   3    0.11    0.03
   1   0   3   64.33    1.34
  -1   0  -3   64.23    1.33
   1   0   3   66.01    1.29
   1   0   3   66.81    1.35
   2   0   3   -0.01    0.02
   2   0   3   -0.04    0.02
   2   0   3   -0.01    0.03
   3   0   3   26.81    0.64
   3   0   3   26.61    0.67
   3   0   3   27.12    0.73
   4   0   3    0.36    0.08
  -4   0  -3    0.02    0.05
   4   0   3   -0.01    0.04
   4   0   3   -0.03    0.04
   5   0   3   80.68    1.84
   5   0   3   80.30    1.70
   5   0   3   80.91    1.64
  -5   0  -3   80.83    1.94
   6   0   3    0.00    0.06
   6   0   3    0.00    0.05
  -6   0  -3   -0.03    0.05
  -7   0  -3   13.22    0.56
   7   0   3   13.96    0.61
   7   0   3   13.25    0.45
   8   0   3   -0.05    0.08
  -8   0  -3    0.03    0.08
   9   0   3   53.75    1.58
  10   0   3   -0.03    0.10
  11   0   3    5.23    0.55
  12   0   3    0.16    0.17
  13  -1  -3    0.33    0.18
  13   1  -3    0.21    0.17
  12  -1  -3   10.33    0.66
  12   1  -3   11.81    0.67
  11  -1  -3    0.25    0.14
  11   1  -3    0.26    0.14
  10  -1  -3    7.85    0.50
  10   1  -3    7.88    0.47
   9  -1  -3   -0.10    0.05
   9   1  -3    0.10    0.10
   9   1  -3   -0.01    0.05
   8  -1  -3   28.62    0.92
   8  -1  -3   28.73    0.64
   8   1  -3   29.18    0.73
   8   1  -3   28.94    0.88
   7  -1  -3    0.10    0.07
   7  -1  -3    0.04    0.04
   7   1  -3    0.11    0.07
   7   1  -3    0.03    0.05
   6  -1  -3  251.29    4.86
   6  -1  -3  250.90    4.54
   6   1  -3  252.70    4.80
   6   1  -3  250.38    4.57
   5  -1  -3    0.02    0.04
   5  -1  -3    0.10    0.03
   5   1  -3    0.04    0.04
   5   1  -3    0.04    0.04
   4  -1  -3    0.06    0.05
  -4  -1   3    0.11    0.04
   4  -1  -3    0.09    0.04
   4   1  -3    0.04    0.04
   3  -1  -3    1.42    0.10
  -3  -1   3    1.52    0.10
  -3  -1   3    1.38    0.09
   3   1  -3    1.32    0.10
   3   1  -3    1.54    0.10
  -2  -1   3  228.56    4.21
   2  -1  -3  222.88    6.04
  -2  -1   3  232.44    4.66
   2   1  -3  227.25    4.67
   2   1  -3  233.07    4.20
  -2   1   3  227.60    4.20
   2   1  -3  226.84    4.36
   1  -1  -3   33.88    0.68
  -1  -1   3   34.26    0.75
  -1   1   3   32.76    0.71
  -1   1   3   32.31    0.67
   1   1  -3   32.79    0.73
   1   1  -3   33.57    0.72
   1   1  -3   34.49    0.71
   0  -1   3  136.27    2.59
   0  -1  -3  133.30    2.50
   0  -1   3  136.42    2.58
   0   1  -3  132.54    2.57
   0   1   3  133.19    2.53
   0   1   3  136.10    2.51
   1  -1   3  531.89   10.22
   1  -1   3  557.10   10.36
  -1  -1  -3  542.99   10.05
   1   1   3  581.96   10.08
   1   1   3  536.04   10.02
   1   1   3  527.84    9.93
  -1   1  -3  541.24   10.20
   2  -1   3    8.93    0.32
   2  -1   3    8.33    0.34
   2  -1   3    9.22    0.27
   2   1   3    8.90    0.31
   2   1   3    8.66    0.29
   2   1   3    8.88    0.29
   3  -1   3    0.03    0.04
   3  -1   3    0.08    0.05
   3  -1   3    0.05    0.03
   3   1   3    0.11    0.05
  -3   1  -3    0.02    0.05
   3   1   3    0.03    0.04
   3   1   3    0.02    0.03
   4  -1   3   98.25    1.88
   4  -1   3   99.48    2.04
  -4  -1  -3  100.43    2.23
   4  -1   3   95.53    2.14
   4   1   3  100.92    1.97
   4   1   3   99.58    1.98
   4   1   3   97.42    2.06
  -4   1  -3   96.86    2.32
   5  -1   3   33.43    0.75
   5  -1   3   33.67    0.98
  -5  -1  -3   33.75    0.93
  -5   1  -3   33.24    1.02
   5   1   3   33.86    0.81
   5   1   3   33.45    0.85
   5   1   3   33.52    0.92
   6  -1   3    0.12    0.09
   6  -1   3    0.34    0.07
  -6  -1  -3    0.39    0.10
  -6   1  -3    0.38    0.12
   6   1   3    0.44    0.13
   6   1   3    0.34    0.10
  -7  -1  -3    4.27    0.28
   7  -1   3    4.54    0.36
   7  -1   3    4.85    0.22
   7   1   3    4.50    0.33
   7   1   3    4.90    0.28
  -7   1  -3    4.80    0.34
   8  -1   3   11.83    0.61
   8   1   3   11.76    0.58
   8   1   3   10.67    0.45
  -8   1  -3   11.20    0.56
   9  -1   3   -0.03    0.09
  -9   1  -3    0.10    0.11
   9   1   3    0.19    0.13
  10  -1   3   11.32    0.68
  10   1   3   12.10    0.66
  11  -1   3    0.47    0.20
  11   1   3    0.12    0.14
  12  -1   3    0.83    0.26
  12   1   3    0.91    0.26
  13  -2  -3    4.77    0.56
  13   2  -3    5.23    0.54
  12  -2  -3    5.66    0.56
  12   2  -3    5.76    0.53
  11  -2  -3    4.81    0.50
  11   2  -3    5.11    0.40
  10  -2  -3    6.49    0.47
  10   2  -3    6.28    0.34
  10   2  -3    6.21    0.42
   9  -2  -3   89.12    2.17
   9   2  -3   85.79    2.05
   9   2  -3   87.78    1.86
   8  -2  -3    8.71    0.47
   8   2  -3    8.82    0.37
   8   2  -3   10.05    0.45
   7  -2  -3    2.43    0.27
   7  -2  -3    2.46    0.10
  -7  -2   3    2.75    0.12
   7   2  -3    1.96    0.21
   7   2  -3    1.84    0.18
   6  -2  -3    0.34    0.05
  -6  -2   3    0.27    0.05
   6  -2  -3    0.49    0.12
   6   2  -3    0.29    0.09
   6   2  -3    0.41    0.09
  -5  -2   3    0.53    0.07
   5  -2  -3    0.73    0.13
   5  -2  -3    0.75    0.07
   5   2  -3    0.59    0.10
   5   2  -3    0.67    0.11
  -4  -2   3   47.61    1.00
   4  -2  -3   49.68    1.11
   4   2  -3   49.29    1.06
   4   2  -3   48.56    1.05
  -3  -2   3   15.40    0.42
  -3  -2   3   14.43    0.39
   3  -2  -3   15.07    0.42
   3   2  -3   14.93    0.41
  -3   2   3   14.86    0.38
  -2  -2   3   13.98    0.38
  -2  -2   3   14.09    0.39
   2  -2  -3   14.10    0.36
   2   2  -3   14.18    0.39
   2   2  -3   14.76    0.40
  -2   2   3   13.83    0.38
   2   2  -3   14.40    0.39
   1  -2  -3  367.95    6.77
  -1  -2   3  371.20    6.90
   1   2  -3  360.30    6.72
   1   2  -3  369.73    7.01
  -1   2   3  370.18    6.78
   1   2  -3  374.48    7.43
   0  -2  -3   10.20    0.22
   0  -2   3   10.29    0.35
   0  -2   3    9.73    0.34
   0   2   3    9.60    0.33
   0   2  -3    9.71    0.33
   0   2  -3   10.38    0.29
   1  -2   3    0.01    0.03
  -1  -2  -3    0.03    0.02
   1  -2   3    0.16    0.06
   1   2   3    0.01    0.03
  -1   2  -3    0.10    0.05
  -1   2  -3    0.03    0.03
   1   2   3    0.09    0.04
   2  -2   3    0.25    0.08
   2  -2   3    0.33    0.08
   2   2   3    0.13    0.06
   2   2   3    0.38    0.06
   2   2   3    0.34    0.06
  -2   2  -3    0.27    0.09
   3  -2   3  198.68    4.03
   3  -2   3  210.24    3.95
   3   2   3  205.32    3.84
   3   2   3  204.89    3.85
   3   2   3  205.12    3.81
  -3   2  -3  201.37    4.44
  -4  -2  -3   34.82    0.89
   4  -2   3   33.30    0.98
   4   2   3   33.89    0.78
  -4   2  -3   34.95    1.06
   4   2   3   34.30    0.88
   4   2   3   35.16    0.86
  -5  -2  -3   32.33    0.85
   5  -2   3   30.01    0.97
   5   2   3   32.60    0.87
   5   2   3   32.37    0.75
   5   2   3   31.94    0.86
  -5   2  -3   31.27    1.03
   6  -2   3   30.09    1.00
  -6  -2  -3   31.87    0.84
  -6   2  -3   30.39    1.03
   6   2   3   30.49    0.73
   6   2   3   30.83    0.86
   6   2   3   30.55    0.89
   7  -2   3   18.80    0.78
  -7   2  -3   18.71    0.77
   7   2   3   19.20    0.70
   7   2   3   17.64    0.63
   8  -2   3    0.08    0.10
  -8   2  -3   -0.01    0.09
   8   2   3   -0.05    0.07
   8   2   3    0.04    0.08
   9  -2   3   18.73    0.87
   9   2   3   19.10    0.79
  -9   2  -3   19.37    0.83
   9   2   3   19.81    0.70
  10  -2   3    4.68    0.51
 -10   2  -3    4.35    0.38
  10   2   3    5.32    0.49
  11  -2   3    7.17    0.68
  11   2   3    6.73    0.51
  13  -3  -3   12.62    0.80
  13   3  -3    9.89    0.65
  12  -3  -3    0.79    0.25
  12   3  -3    1.55    0.28
  11  -3  -3    0.18    0.13
  11   3  -3    0.23    0.13
  11   3  -3    0.00    0.09
  10  -3  -3    0.11    0.13
  10   3  -3    0.02    0.09
  10   3  -3    0.04    0.10
   9  -3  -3   54.20    1.54
   9   3  -3   53.39    1.40
   9   3  -3   52.22    1.30
   8  -3  -3   23.99    0.86
   8   3  -3   22.78    0.71
   8   3  -3   23.71    0.75
   7  -3  -3   39.58    1.13
   7   3  -3   38.80    1.00
   7   3  -3   39.36    0.99
  -6  -3   3   18.57    0.42
   6  -3  -3   18.67    0.65
   6  -3  -3   18.71    0.39
   6   3  -3   18.18    0.55
   6   3  -3   17.61    0.56
  -5  -3   3   86.25    1.67
   5  -3  -3   88.05    1.90
   5   3  -3   86.22    1.78
   5   3  -3   86.60    1.79
   4  -3  -3   19.25    0.58
  -4  -3   3   19.77    0.48
   4   3  -3   19.81    0.56
  -4   3   3   19.41    0.46
   4   3  -3   19.76    0.53
  -3  -3   3  122.59    2.35
  -3  -3   3  123.00    2.55
   3  -3  -3  122.09    2.40
   3   3  -3  122.46    2.38
   3   3  -3  123.16    2.36
  -3   3   3  121.37    2.29
   3   3  -3  120.62    2.54
   2  -3  -3   14.42    0.39
  -2  -3   3   15.28    0.43
   2   3  -3   14.49    0.42
  -2   3   3   14.41    0.42
   2   3  -3   14.38    0.43
   2   3  -3   15.15    0.44
   1  -3  -3   19.41    0.44
  -1  -3   3   19.58    0.54
  -1   3   3   19.49    0.53
   1   3  -3   18.50    0.52
   1   3  -3   20.69    0.52
   1   3  -3   19.04    0.50
   0  -3   3   11.08    0.40
   0  -3   3   11.22    0.39
   0   3  -3   10.92    0.38
   0   3   3   10.38    0.37
   0   3  -3   11.30    0.34
   1  -3   3  115.81    2.39
   1  -3   3  113.53    2.34
  -1   3  -3  116.84    2.37
  -1   3  -3  114.92    2.67
  -1   3  -3  116.98    2.17
   1   3   3  117.15    2.30
   2  -3   3    1.24    0.17
   2   3   3    1.33    0.07
   2   3   3    1.37    0.16
   2   3   3    1.20    0.09
  -2   3  -3    1.21    0.16
  -2   3  -3    0.87    0.16
  -2   3  -3    1.13    0.10
   3  -3   3   12.34    0.51
   3   3   3   13.71    0.36
  -3   3  -3   13.14    0.58
   3   3   3   12.36    0.36
   3   3   3   13.08    0.47
  -3   3  -3   12.74    0.34
  -4   3  -3   17.19    0.42
   4   3   3   16.94    0.58
   4   3   3   17.80    0.46
  -4   3  -3   17.00    0.71
   4   3   3   18.55    0.51
  -5  -3  -3    8.89    0.30
   5  -3   3    8.39    0.47
  -5   3  -3    8.56    0.49
   5   3   3    9.09    0.41
  -5   3  -3    8.61    0.25
   5   3   3    8.56    0.28
   5   3   3    8.90    0.36
   6   3   3   27.74    0.80
   6   3   3   27.11    0.83
  -6   3  -3   26.06    0.98
   7  -3   3   14.87    0.70
   7   3   3   14.43    0.57
  -7   3  -3   12.35    0.65
   7   3   3   13.33    0.56
   8  -3   3    5.40    0.52
   8   3   3    5.26    0.36
   8   3   3    5.42    0.36
  -8   3  -3    4.79    0.40
   9  -3   3    8.66    0.60
   9   3   3    8.46    0.47
  -9   3  -3    9.10    0.57
  10  -3   3    0.06    0.15
 -10   3  -3    0.17    0.15
  11  -3   3    3.43    0.47
  12  -4  -3    1.38    0.32
  12   4  -3    1.06    0.25
  11  -4  -3   10.61    0.68
  11   4  -3   11.92    0.61
  11   4  -3   12.37    0.57
  10  -4  -3   35.53    1.28
  10   4  -3   39.80    1.12
  10   4  -3   37.41    1.15
   9  -4  -3    4.86    0.46
   9   4  -3    5.00    0.34
   9   4  -3    4.81    0.33
   8  -4  -3    8.51    0.50
   8   4  -3    8.55    0.42
   8   4  -3    7.96    0.40
   7  -4  -3   42.67    1.21
   7   4  -3   41.55    1.04
   7   4  -3   39.94    1.07
   6  -4  -3   66.36    1.60
   6   4  -3   64.86    1.49
   6   4  -3   63.65    1.43
   5  -4  -3   41.69    1.08
   5   4  -3   40.49    1.02
   5   4  -3   39.94    0.96
  -5   4   3   41.01    0.84
   4  -4  -3   45.75    1.11
  -4   4   3   46.47    0.97
   4   4  -3   45.70    1.09
   4   4  -3   44.21    1.02
   3  -4  -3   11.50    0.40
  -3   4   3   11.55    0.37
   3   4  -3   11.60    0.41
   3   4  -3   11.33    0.39
   3   4  -3   11.34    0.38
   2  -4  -3    0.08    0.05
   2   4  -3    0.07    0.06
  -2   4   3    0.07    0.05
   2   4  -3    0.07    0.05
   2   4  -3    0.07    0.05
   1  -4  -3  180.76    3.36
  -1   4   3  179.54    3.42
   1   4  -3  182.49    3.50
  -1   4   3  177.70    3.66
   1   4  -3  184.43    3.40
   1   4  -3  178.40    3.94
   1   4  -3  186.73    3.73
   0   4  -3  134.31    2.57
   0   4   3  135.71    2.66
   0   4   3  136.98    2.71
   0   4  -3  136.07    3.07
   0   4  -3  134.03    2.71
  -1  -4  -3    0.08    0.05
   1  -4   3    0.08    0.07
  -1   4  -3    0.01    0.04
  -1   4  -3    0.13    0.07
   1   4   3    0.13    0.07
  -1   4  -3    0.03    0.07
   2  -4   3   72.98    1.69
  -2  -4  -3   73.43    1.56
  -2   4  -3   70.60    1.87
  -2   4  -3   71.35    1.66
  -2   4  -3   71.34    1.43
   2   4   3   73.45    1.61
   3  -4   3   17.57    0.66
   3   4   3   18.37    0.41
  -3   4  -3   18.29    0.74
   3   4   3   18.22    0.62
  -3   4  -3   18.31    0.46
   3   4   3   18.27    0.47
   4  -4   3    0.80    0.17
   4   4   3    0.83    0.15
   4   4   3    0.78    0.09
  -4   4  -3    0.79    0.18
  -4   4  -3    0.85    0.09
   4   4   3    0.98    0.11
   5  -4   3    0.93    0.20
   5   4   3    1.18    0.19
   5   4   3    0.97    0.13
  -5   4  -3    0.94    0.20
   6  -4   3   45.95    1.38
   6   4   3   44.98    1.22
  -6   4  -3   43.09    1.42
   7  -4   3    0.37    0.16
  -7   4  -3    0.50    0.17
   7   4   3    0.48    0.15
   8  -4   3   26.10    1.07
   8   4   3   26.25    0.91
  -8   4  -3   27.46    1.08
   9  -4   3    6.03    0.60
  -9   4  -3    5.85    0.48
   9   4   3    5.85    0.41
  10  -4   3    2.91    0.45
  10   4   3    3.15    0.36
  11  -4   3    2.81    0.46
  12  -5  -3    2.29    0.40
  12   5  -3    2.16    0.31
  11  -5  -3    6.27    0.61
  11   5  -3    5.65    0.41
  11   5  -3    5.22    0.41
  10  -5  -3    0.20    0.15
  10   5  -3    0.17    0.11
  10   5  -3    0.19    0.13
   9  -5  -3   18.53    0.84
   9   5  -3   19.98    0.75
   9   5  -3   19.10    0.70
   8  -5  -3    1.51    0.26
   8   5  -3    1.68    0.24
   8   5  -3    1.84    0.22
   7  -5  -3    4.53    0.35
   7   5  -3    4.88    0.28
   7   5  -3    5.40    0.34
   6  -5  -3    1.46    0.22
   6   5  -3    1.64    0.18
   6   5  -3    1.11    0.18
   5  -5  -3   46.92    1.20
   5   5  -3   44.52    1.15
   5   5  -3   44.28    1.05
   5   5  -3   43.22    1.09
   4  -5  -3    0.72    0.13
   4   5  -3    0.50    0.10
   4   5  -3    0.34    0.10
   4   5  -3    0.47    0.10
  -4   5   3    0.47    0.09
   3  -5  -3   12.00    0.43
  -3   5   3   12.14    0.41
   3   5  -3   12.49    0.42
   3   5  -3   12.36    0.46
   3   5  -3   12.38    0.44
   3   5  -3   12.10    0.47
   2  -5  -3    1.23    0.13
   2   5  -3    1.30    0.15
   2   5  -3    0.96    0.14
   2   5  -3    1.11    0.17
   2   5  -3    0.99    0.13
  -2   5   3    0.93    0.13
   1  -5  -3    0.09    0.04
  -1   5   3    0.06    0.06
   1   5  -3   -0.01    0.05
   1   5  -3    0.04    0.05
  -1   5   3    0.08    0.04
  -1   5   3    0.03    0.05
   1   5  -3    0.13    0.06
   1   5  -3    0.02    0.05
   0   5   3   10.01    0.42
   0   5   3   10.48    0.31
   0   5  -3    9.76    0.37
   0   5  -3   10.74    0.42
   0   5  -3    9.56    0.48
   1  -5   3   12.96    0.51
  -1   5  -3   13.34    0.51
  -1   5  -3   13.88    0.43
   1   5   3   13.41    0.51
  -1   5  -3   12.39    0.58
   2  -5   3   16.22    0.61
  -2   5  -3   15.65    0.59
  -2   5  -3   13.83    0.65
  -2   5  -3   16.02    0.46
   2   5   3   15.73    0.58
   3  -5   3    1.36    0.22
   3   5   3    1.34    0.20
  -3   5  -3    1.75    0.26
  -3   5  -3    1.32    0.21
   3   5   3    1.60    0.14
  -3   5  -3    1.68    0.15
   4  -5   3    1.49    0.24
   4   5   3    1.89    0.24
  -4   5  -3    2.44    0.32
   5  -5   3   10.30    0.57
   5   5   3   10.84    0.52
  -5   5  -3   11.02    0.62
   6  -5   3   -0.04    0.08
  -6   5  -3    0.01    0.10
   6   5   3    0.03    0.09
   7  -5   3    1.69    0.30
   7   5   3    2.06    0.28
  -7   5  -3    1.86    0.31
   8  -5   3    0.65    0.20
  -8   5  -3    0.63    0.21
   8   5   3    0.62    0.17
   9  -5   3    0.37    0.19
   9   5   3    0.37    0.16
  10  -5   3   -0.08    0.13
  10   5   3   -0.06    0.10
  11  -6  -3   -0.02    0.14
  11   6  -3    0.36    0.16
  10  -6  -3   10.34    0.66
  10   6  -3   10.91    0.59
   9  -6  -3    0.89    0.23
   9   6  -3    0.51    0.17
   9   6  -3    0.60    0.15
   8  -6  -3    1.63    0.28
   8   6  -3    1.38    0.19
   8   6  -3    1.14    0.22
   7  -6  -3    0.66    0.18
   7   6  -3    0.62    0.13
   7   6  -3    0.65    0.17
   6  -6  -3    0.22    0.11
   6   6  -3    0.16    0.10
   6   6  -3    0.18    0.08
   5  -6  -3   18.94    0.69
   5   6  -3   18.85    0.57
   5   6  -3   18.57    0.68
   4  -6  -3   95.74    2.10
   4   6  -3   96.58    1.99
  -4   6   3   96.12    1.95
   4   6  -3   94.76    2.09
   3  -6  -3    3.74    0.24
   3   6  -3    3.38    0.22
  -3   6   3    3.51    0.23
   3   6  -3    3.48    0.25
   3   6  -3    3.26    0.22
   3   6  -3    3.62    0.27
   2  -6  -3    0.06    0.05
   2   6  -3    0.08    0.07
   2   6  -3    0.00    0.06
   2   6  -3   -0.02    0.05
  -2   6   3    0.04    0.06
   2   6  -3    0.05    0.07
  -1   6   3    6.17    0.28
   1   6  -3    6.33    0.32
   1   6  -3    6.00    0.32
  -1   6   3    6.27    0.34
   1   6  -3    6.92    0.32
   1   6  -3    6.48    0.38
   0   6  -3  100.23    2.02
   0   6  -3   97.64    2.10
   0   6   3   97.34    2.06
   0   6  -3   95.14    2.39
   0   6   3   97.10    2.11
   1  -6   3   30.19    0.91
  -1   6  -3   31.04    0.80
   1   6   3   30.75    0.91
  -1   6  -3   30.09    0.89
  -1   6  -3   29.36    1.03
   2  -6   3   41.60    1.19
   2   6   3   42.21    1.17
  -2   6  -3   41.19    1.33
  -2   6  -3   43.78    1.19
  -2   6  -3   43.09    1.00
   3  -6   3    2.08    0.27
  -3   6  -3    2.24    0.31
  -3   6  -3    2.24    0.19
  -3   6  -3    2.25    0.28
   3   6   3    2.09    0.27
   4  -6   3    5.28    0.40
  -4   6  -3    4.85    0.37
   4   6   3    4.95    0.36
  -4   6  -3    6.30    0.46
   5  -6   3   18.75    0.82
   5   6   3   19.37    0.77
  -5   6  -3   20.80    0.84
  -5   6  -3   20.82    0.91
   6  -6   3   78.56    2.10
   6   6   3   76.96    1.95
  -6   6  -3   77.89    2.24
   7  -6   3    2.98    0.40
   7   6   3    3.36    0.38
  -7   6  -3    3.83    0.46
   8  -6   3   13.66    0.77
   8   6   3   11.98    0.65
   9  -6   3    0.28    0.19
   9   6   3    0.22    0.14
  10  -7  -3    5.05    0.55
  10   7  -3    5.52    0.51
   9  -7  -3    1.92    0.33
   9   7  -3    1.56    0.27
   8  -7  -3    5.17    0.49
   8   7  -3    5.91    0.43
   7  -7  -3    0.67    0.18
   7   7  -3    0.67    0.18
   6  -7  -3   -0.02    0.09
   6   7  -3    0.00    0.09
   6   7  -3    0.16    0.09
   5  -7  -3    0.62    0.15
   5   7  -3    0.42    0.11
   5   7  -3    0.41    0.14
   4   7  -3    2.50    0.28
   4   7  -3    2.90    0.21
   3   7  -3    1.50    0.19
  -3   7   3    1.28    0.18
   3   7  -3    1.27    0.20
   3   7  -3    1.30    0.17
   2   7  -3    7.35    0.39
  -2   7   3    6.85    0.33
   2   7  -3    7.10    0.40
   2   7  -3    7.08    0.36
  -2   7   3    7.62    0.38
   2   7  -3    7.35    0.34
  -1   7   3   51.99    1.32
   1   7  -3   52.39    1.46
   1   7  -3   53.23    1.29
  -1   7   3   50.14    1.24
   1   7  -3   52.69    1.26
   1   7  -3   51.01    1.33
   0   7  -3    2.69    0.26
   0   7  -3    2.61    0.22
   0   7  -3    2.91    0.33
   0   7  -3    2.85    0.27
   0   7   3    2.90    0.30
   0   7   3    2.59    0.17
  -1   7  -3   55.81    1.65
  -1   7  -3   57.96    1.33
  -1   7  -3   57.64    1.44
   1   7   3   56.18    1.46
   2  -7   3   36.04    1.12
  -2   7  -3   39.01    1.13
  -2   7  -3   38.56    1.29
   2   7   3   37.88    1.14
  -2   7  -3   39.99    0.98
   3  -7   3   12.09    0.59
  -3   7  -3   11.14    0.63
   3   7   3   11.89    0.58
  -3   7  -3   10.99    0.55
   4  -7   3    6.91    0.46
   4   7   3    6.36    0.44
  -4   7  -3    6.50    0.49
  -4   7  -3    6.84    0.45
   5  -7   3    1.86    0.30
  -5   7  -3    2.20    0.31
   5   7   3    1.50    0.26
  -5   7  -3    1.72    0.31
   6  -7   3    0.76    0.22
   6   7   3    0.35    0.15
  -6   7  -3    0.09    0.13
  -6   7  -3    0.86    0.22
   7  -7   3    5.71    0.57
   7   7   3    5.77    0.53
  -7   7  -3    6.67    0.52
   8  -7   3    0.25    0.18
   8   7   3    0.09    0.14
   9  -7   3    2.50    0.42
   9   7   3    3.38    0.42
   9   8  -3    0.32    0.16
   8   8  -3    1.54    0.28
   7   8  -3   42.71    1.34
   6   8  -3    7.71    0.49
   5   8  -3    6.50    0.44
   4   8  -3   47.06    1.33
   3   8  -3   54.21    1.39
  -3   8   3   53.64    1.34
   3   8  -3   52.90    1.42
  -2   8   3    0.20    0.10
   2   8  -3    0.07    0.08
   2   8  -3    0.17    0.11
  -2   8   3    0.11    0.09
   2   8  -3    0.08    0.09
   1   8  -3   10.73    0.45
  -1   8   3    9.68    0.50
  -1   8   3   11.14    0.43
   1   8  -3   10.62    0.54
   1   8  -3   10.96    0.51
   1   8  -3   10.63    0.48
   0   8  -3   28.16    0.88
   0   8   3   27.41    0.73
   0   8  -3   26.12    0.97
   0   8  -3   27.94    0.84
   0   8  -3   27.70    0.86
   0   8   3   27.14    0.92
  -1   8  -3    2.50    0.28
  -1   8  -3    2.04    0.24
   1   8   3    2.11    0.29
  -1   8  -3    2.11    0.25
  -1   8  -3    2.39    0.32
   2  -8   3    1.54    0.25
  -2   8  -3    1.96    0.31
   2   8   3    1.64    0.27
  -2   8  -3    2.16    0.27
   3  -8   3    1.49    0.25
  -3   8  -3    1.42    0.24
  -3   8  -3    1.50    0.27
   3   8   3    1.55    0.26
   4  -8   3    1.04    0.23
  -4   8  -3    1.17    0.24
   4   8   3    1.20    0.25
  -4   8  -3    0.53    0.19
   5  -8   3    9.66    0.59
  -5   8  -3    8.50    0.55
   5   8   3    9.29    0.58
   6  -8   3   10.72    0.66
  -6   8  -3   11.20    0.66
   6   8   3   11.11    0.65
   7  -8   3    0.69    0.23
   7   8   3    1.07    0.26
  -7   8  -3    0.54    0.21
   7   9  -3    0.35    0.18
   6   9  -3    0.44    0.18
   5   9  -3    4.80    0.46
   4   9  -3   -0.02    0.10
   3   9  -3    0.17    0.13
  -2   9   3    3.63    0.35
   2   9  -3    2.96    0.34
  -1   9   3   11.38    0.45
   1   9  -3   10.53    0.53
  -1   9   3   10.52    0.55
   0   9   3   11.78    0.59
   0   9   3   11.00    0.40
   0   9  -3    9.74    0.50
   0   9  -3   10.39    0.51
  -1   9  -3    3.12    0.37
  -1   9  -3    2.95    0.31
   1   9   3    3.44    0.39
  -1   9  -3    2.73    0.30
  -1   9  -3    2.51    0.29
  -2   9  -3    0.96    0.23
  -2   9  -3    0.82    0.19
   2   9   3    0.99    0.23
   3  -9   3    2.61    0.34
   3   9   3    3.18    0.38
  -3   9  -3    2.41    0.36
  -3   9  -3    3.18    0.36
   4  -9   3    8.23    0.54
  -4   9  -3    8.46    0.53
   4   9   3    8.79    0.57
   5  -9   3    0.62    0.21
   5   9   3    0.54    0.21
  -5   9  -3    0.67    0.21
   6  -9   3    0.33    0.18
   6   9   3    0.23    0.16
  -6   9  -3    0.53    0.20
   5  10  -3    4.69    0.48
   4  10  -3   -0.09    0.12
   3  10  -3    2.07    0.31
   2  10  -3    1.43    0.26
   1  10  -3   10.14    0.56
  -1  10   3   10.33    0.58
   0  10  -3   -0.10    0.10
   0  10   3   -0.03    0.13
   1  10   3   -0.04    0.10
   2  10   3    1.15    0.25
   3  10   3    6.82    0.52
  13   0  -4   -0.05    0.11
  12   0  -4    0.56    0.20
  11   0  -4    0.00    0.09
  10   0  -4   41.07    1.26
   9   0  -4    1.20    0.14
   9   0  -4    0.11    0.10
   8   0  -4   23.88    0.79
   8   0  -4   24.08    0.61
   7   0  -4   -0.03    0.04
   7   0  -4   -0.03    0.04
   6   0  -4   89.46    1.89
   6   0  -4   88.70    1.74
   5   0  -4    0.06    0.05
   5   0  -4    0.19    0.06
   4   0  -4  227.13    4.18
   4   0  -4  228.07    4.34
   3   0  -4   -0.08    0.02
  -3   0   4   -0.03    0.03
  -2   0   4  292.42    5.46
   2   0  -4  288.35    5.49
  -1   0   4   -0.05    0.03
   1   0  -4   -0.06    0.03
   1   0  -4   -0.08    0.01
  -1   0   4   -0.08    0.03
   0   0  -4  168.66    3.12
   0   0   4  165.34    3.06
   0   0   4  163.30    3.16
   1   0   4   -0.01    0.03
   1   0   4   -0.03    0.03
  -1   0  -4   -0.02    0.03
   1   0   4    0.02    0.04
   2   0   4  254.75    4.76
  -2   0  -4  248.23    4.72
   2   0   4  246.63    4.56
   2   0   4  251.92    4.72
   3   0   4    0.04    0.04
   3   0   4   -0.01    0.04
   3   0   4    0.03    0.04
  -4   0  -4    2.55    0.27
   4   0   4    3.23    0.19
   4   0   4    2.97    0.23
   4   0   4    2.98    0.20
   5   0   4    0.08    0.06
   5   0   4   -0.03    0.05
  -5   0  -4    0.02    0.06
   5   0   4   -0.06    0.04
  -6   0  -4   31.78    1.01
   6   0   4   32.44    1.01
   6   0   4   31.32    0.81
  -7   0  -4    0.09    0.09
   7   0   4    0.08    0.10
   7   0   4    0.01    0.06
   8   0   4    7.85    0.50
  -8   0  -4    8.33    0.47
   9   0   4    0.07    0.11
  10   0   4    0.06    0.13
  11   0   4   -0.06    0.13
  13  -1  -4    3.56    0.47
  13   1  -4    3.62    0.46
  12  -1  -4    2.48    0.37
  12   1  -4    2.53    0.36
  11  -1  -4    1.71    0.29
  11   1  -4    1.56    0.27
  10  -1  -4    0.30    0.13
  10   1  -4    0.53    0.11
  10   1  -4    0.50    0.15
   9  -1  -4   50.94    1.43
   9   1  -4   53.05    1.41
   9   1  -4   53.18    1.19
   8  -1  -4    0.65    0.09
   8  -1  -4    0.64    0.15
   8   1  -4    0.45    0.12
   8   1  -4    0.50    0.10
   7  -1  -4    9.03    0.29
   7  -1  -4    9.32    0.43
   7   1  -4    9.82    0.35
   7   1  -4    9.35    0.40
  -6  -1   4    1.52    0.11
   6  -1  -4    1.35    0.12
   6  -1  -4    1.13    0.16
   6   1  -4    1.38    0.14
   6   1  -4    1.48    0.17
   5  -1  -4   77.33    1.44
   5  -1  -4   72.45    1.58
  -5  -1   4   74.01    1.48
   5   1  -4   72.16    1.55
   5   1  -4   73.84    1.50
  -4  -1   4   13.66    0.39
  -4  -1   4   14.31    0.41
   4  -1  -4   14.73    0.42
   4   1  -4   14.16    0.42
   4   1  -4   14.37    0.41
  -3  -1   4   63.42    1.33
  -3  -1   4   60.04    1.28
   3  -1  -4   62.51    1.26
   3   1  -4   62.36    1.26
   2  -1  -4   66.70    1.30
  -2  -1   4   65.98    1.37
   2   1  -4   67.14    1.40
   2   1  -4   63.90    1.34
  -2   1   4   66.96    1.32
   2   1  -4   65.79    1.32
   1  -1  -4   90.83    1.72
  -1  -1   4   87.93    1.81
   1   1  -4   87.56    1.78
  -1   1   4   90.04    1.78
   1   1  -4   91.55    1.82
  -1   1   4   91.40    1.75
   0  -1  -4    7.00    0.21
   0  -1   4    7.04    0.28
   0   1   4    7.06    0.26
   0   1   4    6.43    0.26
   0   1  -4    7.06    0.27
   1  -1   4   49.28    1.12
   1  -1   4   49.14    1.14
  -1  -1  -4   48.93    1.03
   1   1   4   48.41    1.08
   1   1   4   50.30    1.05
   1   1   4   51.61    1.08
  -1   1  -4   48.46    1.11
   2  -1   4   13.94    0.49
  -2  -1  -4   14.76    0.43
   2  -1   4   14.47    0.48
   2  -1   4   14.60    0.41
   2   1   4   14.31    0.45
   2   1   4   14.66    0.44
  -2   1  -4   14.54    0.49
   2   1   4   14.86    0.44
   3  -1   4    3.09    0.17
   3  -1   4    3.39    0.22
   3  -1   4    3.49    0.24
   3   1   4    3.12    0.20
   3   1   4    3.27    0.20
   3   1   4    3.51    0.20
   4  -1   4    0.74    0.15
   4  -1   4    0.90    0.14
   4  -1   4    0.95    0.11
   4   1   4    0.73    0.12
   4   1   4    0.85    0.12
   4   1   4    1.06    0.15
  -4   1  -4    0.95    0.17
  -5  -1  -4   10.32    0.46
   5  -1   4   10.37    0.42
   5  -1   4   10.67    0.35
   5  -1   4    9.73    0.48
   5   1   4   10.61    0.39
   5   1   4   10.42    0.45
   5   1   4   10.09    0.40
  -5   1  -4   10.24    0.51
   6  -1   4   34.84    1.09
  -6  -1  -4   35.38    1.03
   6  -1   4   34.08    0.81
   6   1   4   34.56    1.02
  -6   1  -4   34.37    1.11
   6   1   4   35.41    0.89
   6   1   4   33.23    0.90
  -7  -1  -4   21.68    0.74
   7  -1   4   19.62    0.81
   7   1   4   19.98    0.65
   7   1   4   20.61    0.77
  -7   1  -4   19.45    0.80
   8  -1   4    5.70    0.44
  -8   1  -4    6.67    0.44
   8   1   4    5.72    0.34
   8   1   4    6.71    0.44
   9  -1   4    8.20    0.56
  -9   1  -4    9.36    0.54
   9   1   4    9.46    0.56
  10  -1   4    1.01    0.26
  10   1   4    0.90    0.23
  11  -1   4    1.24    0.30
  11   1   4    0.68    0.24
  13  -2  -4   14.38    0.83
  13   2  -4   13.89    0.77
  12  -2  -4    2.25    0.37
  12   2  -4    2.72    0.36
  11  -2  -4    2.30    0.34
  11   2  -4    2.01    0.30
  10  -2  -4    3.35    0.39
  10   2  -4    3.42    0.36
  10   2  -4    3.84    0.26
   9  -2  -4    2.63    0.33
   9   2  -4    2.41    0.23
   9   2  -4    2.15    0.26
   8  -2  -4   11.15    0.53
   8   2  -4   10.80    0.42
   8   2  -4   12.14    0.50
   7  -2  -4    2.64    0.27
  -7  -2   4    2.59    0.15
   7  -2  -4    2.63    0.13
   7   2  -4    2.85    0.20
   7   2  -4    2.39    0.23
  -6  -2   4   20.63    0.52
   6  -2  -4   21.48    0.49
   6  -2  -4   19.52    0.65
   6   2  -4   20.73    0.59
   6   2  -4   21.36    0.62
  -5  -2   4    5.23    0.21
   5  -2  -4    5.03    0.26
   5   2  -4    5.27    0.25
   5   2  -4    4.76    0.24
  -4  -2   4   97.86    1.94
  -4  -2   4  100.15    2.09
   4  -2  -4   97.61    1.99
   4   2  -4  102.33    1.95
   4   2  -4   96.08    1.97
  -4   2   4   96.60    1.86
  -3  -2   4    7.77    0.27
   3  -2  -4    7.47    0.26
  -3  -2   4    7.51    0.28
  -3   2   4    7.38    0.26
   3   2  -4    7.37    0.28
   3   2  -4    7.00    0.28
   2  -2  -4   26.92    0.60
  -2  -2   4   27.82    0.69
   2   2  -4   26.99    0.67
   2   2  -4   27.43    0.66
   2   2  -4   27.78    0.67
  -2   2   4   28.14    0.66
   1  -2  -4    0.85    0.06
  -1  -2   4    0.87    0.12
   1   2  -4    0.69    0.10
  -1   2   4    1.12    0.13
   1   2  -4    0.76    0.09
   0  -2   4    0.01    0.03
   0  -2  -4    0.06    0.02
   0  -2  -4    0.03    0.02
   0   2  -4    0.04    0.03
   0   2   4    0.04    0.04
   0   2   4    0.02    0.03
   0   2  -4    0.08    0.05
  -1  -2  -4  107.77    2.05
   1  -2   4  109.67    2.28
   1  -2   4  109.87    2.25
   1   2   4  112.27    2.15
   1   2   4  108.76    2.18
  -1   2  -4  109.39    2.25
   2  -2   4  107.56    2.21
   2  -2   4  102.62    2.25
  -2  -2  -4  104.92    2.04
   2   2   4  103.23    2.09
  -2   2  -4  106.55    2.24
   2   2   4  108.42    2.15
   2   2   4  110.17    2.07
   3  -2   4  179.79    3.57
   3  -2   4  180.69    3.65
  -3   2  -4  179.88    4.05
   3   2   4  179.41    3.47
   3   2   4  179.22    3.44
   3   2   4  185.33    3.46
   4  -2   4   21.31    0.67
   4  -2   4   20.40    0.73
   4   2   4   20.37    0.64
  -4   2  -4   19.22    0.77
   4   2   4   20.89    0.57
   4   2   4   21.20    0.62
   5  -2   4   39.52    1.16
  -5  -2  -4   38.54    1.04
  -5   2  -4   36.26    1.20
   5   2   4   39.13    0.92
   5   2   4   38.69    1.01
   5   2   4   38.38    1.01
  -6  -2  -4   23.03    0.72
   6  -2   4   21.35    0.84
   6   2   4   23.03    0.75
   6   2   4   23.11    0.63
   6   2   4   22.17    0.72
  -6   2  -4   23.18    0.90
   7  -2   4    9.46    0.55
  -7   2  -4    7.97    0.51
   7   2   4    9.66    0.45
   7   2   4    7.97    0.44
   8  -2   4   47.91    1.52
   8   2   4   48.10    1.39
   8   2   4   51.03    1.31
  -8   2  -4   51.54    1.56
   9  -2   4   20.20    0.93
   9   2   4   21.19    0.74
  -9   2  -4   18.84    0.86
   9   2   4   20.95    0.84
  10  -2   4    4.03    0.50
 -10   2  -4    4.52    0.46
  11  -2   4    1.33    0.31
  13  -3  -4    2.97    0.44
  13   3  -4    3.70    0.45
  12  -3  -4   13.59    0.77
  12   3  -4   13.02    0.69
  11  -3  -4    0.29    0.16
  11   3  -4    0.81    0.17
  11   3  -4    0.57    0.17
  10  -3  -4    5.11    0.49
  10   3  -4    5.56    0.38
  10   3  -4    6.26    0.36
   9  -3  -4    8.27    0.50
   9   3  -4    8.81    0.41
   9   3  -4    9.71    0.47
   8  -3  -4   26.47    0.90
   8   3  -4   25.66    0.79
   8   3  -4   25.47    0.77
   7  -3  -4   74.92    1.76
   7   3  -4   71.52    1.62
   7   3  -4   71.40    1.60
   6  -3  -4   49.73    1.26
  -6  -3   4   49.44    1.06
   6   3  -4   51.86    1.18
   6   3  -4   50.33    1.18
   5  -3  -4    4.86    0.27
  -5  -3   4    4.24    0.20
   5   3  -4    4.20    0.25
  -5   3   4    4.47    0.18
   5   3  -4    3.97    0.22
   4  -3  -4    0.78    0.12
  -4  -3   4    0.82    0.11
   4   3  -4    0.67    0.11
  -4   3   4    0.84    0.10
   4   3  -4    0.79    0.12
  -3  -3   4    2.44    0.16
  -3  -3   4    2.22    0.14
   3  -3  -4    1.93    0.14
  -3   3   4    2.22    0.15
   3   3  -4    2.24    0.15
   3   3  -4    2.25    0.16
   3   3  -4    2.48    0.17
  -2  -3   4  195.88    3.78
   2  -3  -4  197.19    3.68
   2   3  -4  196.14    3.68
   2   3  -4  196.01    3.77
   2   3  -4  200.93    4.02
  -2   3   4  201.88    3.69
  -1  -3   4    9.54    0.37
   1  -3  -4    9.71    0.25
  -1   3   4    9.63    0.24
  -1   3   4    9.39    0.35
   1   3  -4    9.79    0.32
   1   3  -4   10.17    0.34
   1   3  -4    9.35    0.35
   0  -3  -4   58.37    1.07
   0  -3   4   57.19    1.31
   0   3  -4   57.51    1.20
   0   3  -4   56.41    1.30
   0   3   4   57.79    1.28
   1  -3   4  102.52    2.16
   1  -3   4  103.27    2.20
   1   3   4  101.71    2.10
  -1   3  -4  100.05    2.16
   1   3   4  106.06    2.04
  -1   3  -4  104.13    1.98
   2  -3   4   14.35    0.55
  -2  -3  -4   14.37    0.33
  -2   3  -4   14.61    0.41
  -2   3  -4   14.95    0.54
   2   3   4   15.34    0.52
   2   3   4   15.18    0.35
  -2   3  -4   13.49    0.61
   2   3   4   14.61    0.43
   3  -3   4   45.27    1.22
   3   3   4   46.54    0.98
  -3   3  -4   44.15    1.20
  -3   3  -4   45.54    0.96
   3   3   4   45.64    1.02
  -3   3  -4   46.63    1.37
   3   3   4   45.48    1.14
   4  -3   4   12.24    0.56
  -4   3  -4   11.75    0.34
   4   3   4   12.19    0.49
   4   3   4   11.49    0.38
   4   3   4   12.55    0.41
  -4   3  -4   10.80    0.57
   5  -3   4   22.76    0.84
   5   3   4   22.57    0.60
  -5   3  -4   20.96    0.87
   5   3   4   22.90    0.74
  -5   3  -4   21.94    0.53
   5   3   4   22.27    0.66
   6  -3   4   12.11    0.63
   6   3   4   13.29    0.55
   6   3   4   13.29    0.51
  -6   3  -4   12.38    0.65
   7  -3   4   21.29    0.90
   7   3   4   22.07    0.77
  -7   3  -4   20.41    0.90
   7   3   4   23.99    0.77
   8  -3   4    0.25    0.15
   8   3   4    0.21    0.12
  -8   3  -4    0.06    0.11
   9  -3   4    7.24    0.56
  -9   3  -4    8.87    0.58
   9   3   4    7.62    0.46
  10  -3   4    8.41    0.64
  11  -3   4    2.43    0.43
  13  -4  -4    1.74    0.37
  13   4  -4    1.45    0.29
  12  -4  -4    1.69    0.34
  12   4  -4    1.45    0.27
  11  -4  -4    4.53    0.50
  11   4  -4    4.18    0.39
  11   4  -4    4.99    0.46
  10  -4  -4   13.02    0.69
  10   4  -4   12.66    0.56
  10   4  -4   11.87    0.57
   9  -4  -4    4.07    0.43
   9   4  -4    4.71    0.32
   9   4  -4    3.94    0.30
   8  -4  -4   29.42    0.99
   8   4  -4   28.21    0.84
   8   4  -4   28.07    0.86
   7  -4  -4   86.00    2.03
   7   4  -4   84.41    1.87
   7   4  -4   86.88    1.90
   6  -4  -4    9.74    0.46
   6   4  -4    8.83    0.37
   6   4  -4   10.01    0.42
  -5  -4   4   46.07    0.99
   5  -4  -4   46.17    1.15
   5   4  -4   43.83    1.05
  -5   4   4   44.48    0.95
   5   4  -4   43.33    1.10
   4  -4  -4   37.69    0.95
  -4  -4   4   36.41    0.88
  -4   4   4   38.86    0.87
   4   4  -4   39.11    0.93
   4   4  -4   38.86    0.97
  -3  -4   4   44.23    1.02
   3  -4  -4   41.98    1.00
   3   4  -4   42.95    1.02
  -3   4   4   44.52    1.00
   3   4  -4   44.68    1.07
   2  -4  -4   19.55    0.51
  -2  -4   4   19.90    0.59
   2   4  -4   19.81    0.58
   2   4  -4   20.64    0.59
   2   4  -4   20.99    0.59
  -2   4   4   20.65    0.59
   1  -4  -4  133.17    2.50
  -1  -4   4  135.09    2.72
   1   4  -4  133.43    2.60
  -1   4   4  136.27    2.71
  -1   4   4  134.34    2.65
   1   4  -4  134.41    2.70
   1   4  -4  136.44    2.82
   0  -4   4    4.21    0.26
   0   4  -4    4.06    0.21
   0   4  -4    3.54    0.29
   0   4   4    4.07    0.25
   0   4  -4    4.15    0.25
   1  -4   4    2.70    0.26
  -1   4  -4    2.58    0.16
   1   4   4    2.47    0.24
  -1   4  -4    2.04    0.22
  -1   4  -4    2.35    0.28
   2  -4   4   10.19    0.46
   2   4   4    9.16    0.42
  -2   4  -4    9.48    0.32
  -2   4  -4    9.48    0.44
  -2   4  -4    9.02    0.50
   2   4   4    9.80    0.33
   3  -4   4    9.80    0.49
  -3   4  -4    9.63    0.32
  -3   4  -4    9.65    0.47
   3   4   4    9.75    0.45
  -3   4  -4    9.36    0.53
   3   4   4    9.89    0.34
   4  -4   4    4.19    0.33
  -4   4  -4    4.61    0.38
   4   4   4    4.64    0.31
  -4   4  -4    4.51    0.20
   4   4   4    3.98    0.21
   5  -4   4   23.60    0.90
   5   4   4   25.66    0.83
  -5   4  -4   23.23    0.96
   6  -4   4    0.71    0.20
   6   4   4    0.86    0.17
  -6   4  -4    0.76    0.20
   7  -4   4    1.84    0.32
  -7   4  -4    1.44    0.28
   7   4   4    1.49    0.23
   8  -4   4   23.04    1.01
   8   4   4   22.08    0.84
  -8   4  -4   24.57    1.04
   9  -4   4    3.42    0.46
   9   4   4    3.45    0.38
  10  -4   4    3.27    0.47
  10   4   4    5.00    0.46
  12  -5  -4   17.17    0.92
  12   5  -4   16.97    0.79
  12   5  -4   16.67    0.75
  11  -5  -4    0.05    0.14
  11   5  -4   -0.05    0.09
  11   5  -4    0.08    0.11
  10  -5  -4    0.43    0.17
  10   5  -4    0.46    0.16
  10   5  -4    0.14    0.11
   9  -5  -4    3.70    0.41
   9   5  -4    3.28    0.31
   9   5  -4    3.53    0.35
   8  -5  -4   10.80    0.58
   8   5  -4   12.18    0.50
   8   5  -4   12.74    0.56
   7  -5  -4    0.54    0.15
   7   5  -4    0.39    0.12
   7   5  -4    0.70    0.13
   6  -5  -4    7.24    0.41
   6   5  -4    7.62    0.34
   6   5  -4    7.46    0.39
   5  -5  -4   17.16    0.62
   5   5  -4   17.69    0.56
  -5   5   4   17.81    0.50
   5   5  -4   18.30    0.62
   4  -5  -4    0.17    0.08
   4   5  -4    0.52    0.11
  -4   5   4    0.25    0.08
   4   5  -4    0.20    0.08
   3  -5  -4    1.85    0.18
   3   5  -4    1.59    0.18
  -3   5   4    1.84    0.19
   3   5  -4    1.83    0.18
   3   5  -4    1.52    0.19
   2  -5  -4   49.42    1.08
   2   5  -4   50.42    1.19
  -2   5   4   50.00    1.19
   2   5  -4   52.95    1.20
   2   5  -4   49.77    1.39
   2   5  -4   52.09    1.24
   1   5  -4   20.11    0.60
   1   5  -4   20.02    0.62
   1   5  -4   20.25    0.61
   1   5  -4   20.49    0.76
  -1   5   4   19.77    0.52
  -1   5   4   19.89    0.63
   0   5  -4    0.03    0.07
   0   5  -4   -0.02    0.05
   0   5  -4    0.02    0.06
   0   5   4    0.14    0.08
   1  -5   4    0.15    0.09
  -1   5  -4    0.30    0.10
  -1   5  -4    0.41    0.14
  -1   5  -4    0.19    0.07
   1   5   4    0.05    0.07
   2  -5   4   40.98    1.17
  -2   5  -4   39.74    1.30
   2   5   4   39.72    1.11
  -2   5  -4   42.55    1.16
  -2   5  -4   42.35    0.95
   3  -5   4    3.04    0.32
   3   5   4    3.69    0.20
   3   5   4    3.30    0.32
  -3   5  -4    3.57    0.34
  -3   5  -4    3.33    0.19
  -3   5  -4    2.76    0.34
   4  -5   4   24.17    0.91
   4   5   4   26.19    0.86
  -4   5  -4   25.85    0.91
  -4   5  -4   23.59    0.99
   5  -5   4    3.35    0.38
   5   5   4    3.09    0.33
  -5   5  -4    3.39    0.41
  -5   5  -4    4.06    0.40
   6  -5   4    0.34    0.16
  -6   5  -4    0.04    0.11
   6   5   4    0.21    0.12
   7  -5   4    6.08    0.57
  -7   5  -4    6.05    0.50
   7   5   4    6.58    0.44
   8  -5   4   16.93    0.87
   8   5   4   17.14    0.76
   9  -5   4    0.01    0.13
   9   5   4    0.00    0.11
  10  -5   4    6.59    0.68
  10   5   4    7.05    0.51
  11  -6  -4    9.26    0.65
  11   6  -4    9.90    0.58
  10  -6  -4    0.07    0.12
  10   6  -4    0.00    0.10
  10   6  -4    0.21    0.15
   9  -6  -4    0.50    0.18
   9   6  -4    0.54    0.16
   9   6  -4    0.61    0.15
   8  -6  -4    4.33    0.43
   8   6  -4    3.93    0.28
   8   6  -4    3.26    0.35
   7  -6  -4   36.86    1.15
   7   6  -4   36.06    0.98
   7   6  -4   36.66    1.10
   6  -6  -4    3.11    0.32
   6   6  -4    2.85    0.22
   6   6  -4    3.28    0.32
   5  -6  -4   20.08    0.69
   5   6  -4   19.58    0.62
   5   6  -4   19.76    0.71
   4   6  -4    1.47    0.20
   4   6  -4    1.42    0.17
   4   6  -4    1.33    0.20
  -4   6   4    1.24    0.16
   3   6  -4    1.05    0.17
  -3   6   4    1.68    0.20
   3   6  -4    1.77    0.23
   3   6  -4    1.57    0.18
   3   6  -4    1.35    0.17
   2   6  -4    0.08    0.07
   2   6  -4    0.15    0.08
  -2   6   4    0.07    0.07
  -2   6   4   -0.02    0.05
   2   6  -4   -0.01    0.06
   2   6  -4    0.17    0.10
   1   6  -4   48.58    1.17
  -1   6   4   44.56    1.17
   1   6  -4   45.54    1.18
   1   6  -4   45.56    1.36
  -1   6   4   46.45    1.06
   1   6  -4   45.43    1.12
   0   6  -4   13.44    0.64
   0   6  -4   13.79    0.53
   0   6   4   13.24    0.55
   0   6  -4   13.39    0.48
   1  -6   4  153.34    3.28
   1   6   4  154.11    3.20
  -1   6  -4  155.18    3.68
  -1   6  -4  159.28    3.03
  -1   6  -4  156.10    3.25
   2  -6   4   26.00    0.90
  -2   6  -4   25.94    0.88
  -2   6  -4   26.40    1.03
  -2   6  -4   29.15    0.74
   2   6   4   26.54    0.88
   3  -6   4   31.67    1.06
  -3   6  -4   32.29    1.05
  -3   6  -4   33.02    1.20
   3   6   4   31.74    1.02
  -3   6  -4   33.56    0.82
   4  -6   4    0.14    0.12
   4   6   4    0.11    0.10
  -4   6  -4   -0.10    0.07
  -4   6  -4    0.08    0.11
   5  -6   4   45.55    1.43
  -5   6  -4   42.05    1.36
  -5   6  -4   46.02    1.55
   5   6   4   43.48    1.31
   6  -6   4    7.70    0.55
   6   6   4    8.49    0.51
  -6   6  -4    8.63    0.60
  -6   6  -4    8.57    0.56
   7  -6   4    3.81    0.46
   7   6   4    3.98    0.42
   8  -6   4    4.65    0.54
   8   6   4    5.06    0.49
   9  -6   4    6.16    0.64
   9   6   4    6.51    0.57
  10  -7  -4    0.45    0.19
  10   7  -4    0.26    0.16
   9  -7  -4    0.20    0.15
   9   7  -4    0.04    0.12
   8  -7  -4    9.45    0.57
   8   7  -4    9.72    0.55
   7  -7  -4    1.59    0.26
   7   7  -4    1.70    0.27
   7   7  -4    1.29    0.19
   6   7  -4    1.09    0.17
   6   7  -4    0.85    0.19
   5   7  -4   16.63    0.57
   5   7  -4   16.54    0.67
   4   7  -4    4.61    0.33
   4   7  -4    4.33    0.27
  -3   7   4   18.19    0.64
   3   7  -4   20.12    0.73
   3   7  -4   18.48    0.62
   3   7  -4   19.36    0.70
   3   7  -4   19.26    0.66
  -2   7   4   39.92    1.09
   2   7  -4   41.44    1.11
   2   7  -4   39.16    1.04
   2   7  -4   39.11    1.08
  -2   7   4   39.83    1.02
   2   7  -4   40.39    1.23
   1   7  -4   30.98    0.88
   1   7  -4   31.21    1.06
   1   7  -4   29.18    0.87
   1   7  -4   28.76    0.89
  -1   7   4   30.40    0.93
  -1   7   4   29.95    0.77
   0   7  -4   14.65    0.57
   0   7  -4   15.23    0.71
   0   7  -4   14.45    0.54
   0   7  -4   15.07    0.56
   0   7   4   14.37    0.61
   1   7   4    8.64    0.48
  -1   7  -4    7.52    0.51
  -1   7  -4    8.86    0.39
  -1   7  -4    8.49    0.44
   2  -7   4    3.26    0.35
  -2   7  -4    3.29    0.40
  -2   7  -4    3.03    0.32
   2   7   4    2.88    0.33
  -2   7  -4    3.32    0.24
   3  -7   4    0.99    0.22
   3   7   4    0.93    0.21
  -3   7  -4    1.25    0.23
  -3   7  -4    0.86    0.22
   4  -7   4   17.41    0.79
  -4   7  -4   18.10    0.88
   4   7   4   16.86    0.75
  -4   7  -4   17.49    0.77
   5  -7   4    1.35    0.27
   5   7   4    1.61    0.28
  -5   7  -4    1.45    0.29
  -5   7  -4    1.50    0.27
   6  -7   4   30.29    1.18
   6   7   4   30.41    1.11
  -6   7  -4   29.96    1.15
   7  -7   4    1.01    0.26
   7   7   4    0.75    0.22
  -7   7  -4    0.71    0.22
   8  -7   4   26.57    1.18
   8   7   4   26.17    1.07
  -8   7  -4   26.40    1.15
   9   8  -4    0.00    0.12
   8   8  -4   18.77    0.83
   7   8  -4   18.04    0.79
   6   8  -4    4.19    0.41
   5   8  -4    3.00    0.35
   4   8  -4    1.39    0.24
   4   8  -4    1.36    0.19
  -3   8   4    9.10    0.45
   3   8  -4    8.48    0.41
   3   8  -4    9.13    0.48
  -3   8   4    8.91    0.41
   3   8  -4    8.37    0.42
  -2   8   4    3.24    0.23
  -2   8   4    3.83    0.35
   2   8  -4    3.29    0.26
   2   8  -4    3.05    0.28
   2   8  -4    2.55    0.29
   1   8  -4    0.29    0.12
   1   8  -4    0.40    0.13
  -1   8   4    0.37    0.09
   1   8  -4    0.45    0.13
   1   8  -4    0.40    0.15
  -1   8   4    0.39    0.14
   0   8   4    2.64    0.32
   0   8  -4    2.53    0.27
   0   8  -4    2.54    0.28
   0   8  -4    2.57    0.27
   0   8  -4    2.23    0.32
  -1   8  -4    0.22    0.14
   1   8   4   -0.08    0.08
  -1   8  -4    0.05    0.09
  -1   8  -4    0.04    0.08
  -2   8  -4    7.58    0.46
   2   8   4    7.47    0.48
  -2   8  -4    7.50    0.53
   3  -8   4   11.08    0.60
  -3   8  -4    9.71    0.64
   3   8   4    9.97    0.58
  -3   8  -4   10.33    0.57
   4  -8   4    1.81    0.31
   4   8   4    1.59    0.29
  -4   8  -4    2.29    0.36
  -4   8  -4    2.07    0.31
   5  -8   4    0.93    0.24
   5   8   4    0.83    0.22
  -5   8  -4    0.67    0.21
   6  -8   4    1.61    0.32
   6   8   4    2.51    0.37
  -6   8  -4    2.40    0.37
   7  -8   4   -0.03    0.14
   7   8   4    0.03    0.13
  -7   8  -4   -0.13    0.12
   7   9  -4    3.31    0.42
   6   9  -4    0.17    0.13
   5   9  -4    2.01    0.30
   4   9  -4    0.31    0.14
   3   9  -4   26.74    0.95
   2   9  -4    5.54    0.39
  -2   9   4    5.89    0.40
  -1   9   4    0.72    0.18
  -1   9   4    0.70    0.12
   1   9  -4    0.79    0.19
   1   9  -4    0.87    0.17
   0   9  -4    1.64    0.24
   0   9  -4    2.13    0.27
   0   9   4    1.90    0.29
   0   9  -4    1.78    0.26
  -1   9  -4   14.39    0.75
   1   9   4   14.99    0.71
  -1   9  -4   13.95    0.62
  -1   9  -4   14.23    0.63
  -2   9  -4    0.29    0.15
   2   9   4    0.09    0.13
  -2   9  -4    0.20    0.13
   3   9   4    6.33    0.49
  -3   9  -4    6.20    0.44
   4  -9   4    0.23    0.17
  -4   9  -4    0.06    0.13
   4   9   4    0.48    0.19
   5  -9   4    1.89    0.33
  -5   9  -4    1.45    0.30
   5   9   4    1.37    0.30
   5  10  -4    0.02    0.12
   4  10  -4   25.11    0.98
   3  10  -4    0.29    0.16
   2  10  -4    0.70    0.20
  -1  10   4    1.76    0.30
   1  10  -4    1.55    0.27
   0  10   4    1.19    0.25
   1  10   4    0.07    0.13
   2  10   4   38.08    1.33
   3  10   4    0.29    0.18
  14   0  -5    0.05    0.16
  13   0  -5    2.33    0.37
  12   0  -5    0.03    0.12
  11   0  -5    3.65    0.40
  10   0  -5    0.10    0.10
   9   0  -5    3.01    0.20
   9   0  -5    2.89    0.31
   8   0  -5   -0.01    0.06
   8   0  -5    0.03    0.05
   7   0  -5    9.59    0.42
   7   0  -5   10.48    0.36
   6   0  -5   -0.02    0.05
   6   0  -5    0.02    0.04
   5   0  -5  471.04    8.79
   5   0  -5  487.70    9.14
   4   0  -5    0.05    0.05
   4   0  -5   -0.02    0.03
  -4   0   5   -0.04    0.03
   3   0  -5    5.50    0.22
  -3   0   5    5.41    0.24
  -3   0   5    5.43    0.19
   2   0  -5   -0.04    0.02
  -2   0   5    0.00    0.03
  -1   0   5  471.86   11.95
   1   0  -5  471.54   10.02
  -1   0   5  463.52    8.82
   1   0  -5  478.33    8.88
   0   0   5    0.15    0.06
   0   0   5    0.18    0.05
   0   0  -5    0.17    0.05
   1   0   5    5.78    0.26
  -1   0  -5    6.29    0.27
   1   0   5    5.37    0.26
   1   0   5    6.07    0.28
   2   0   5   -0.06    0.04
   2   0   5   -0.02    0.04
  -2   0  -5   -0.06    0.03
   2   0   5   -0.05    0.04
  -3   0  -5   46.48    1.14
   3   0   5   45.92    1.06
   3   0   5   46.39    1.13
   3   0   5   47.44    1.17
   4   0   5    0.03    0.06
   4   0   5    0.04    0.05
   4   0   5   -0.04    0.04
   5   0   5   99.98    2.12
  -5   0  -5   95.35    2.40
   5   0   5   97.16    2.22
   5   0   5   98.90    2.01
   6   0   5   -0.08    0.06
   6   0   5   -0.01    0.07
  -6   0  -5   -0.07    0.07
   6   0   5   -0.02    0.06
   7   0   5   15.05    0.53
   7   0   5   14.97    0.69
  -7   0  -5   15.69    0.69
  -8   0  -5   -0.11    0.09
   8   0   5   -0.01    0.09
   9   0   5   34.77    1.24
  10   0   5    0.06    0.14
  11   0   5    2.27    0.38
  13  -1  -5    4.67    0.52
  13   1  -5    4.32    0.49
  12  -1  -5   20.59    0.93
  12   1  -5   18.19    0.85
  11  -1  -5    3.09    0.38
  11   1  -5    3.61    0.39
  10  -1  -5    4.85    0.45
  10   1  -5    5.27    0.29
  10   1  -5    5.33    0.38
   9  -1  -5   27.39    0.92
   9   1  -5   26.12    0.72
   9   1  -5   25.78    0.87
   8  -1  -5   15.30    0.61
   8  -1  -5   15.71    0.45
  -8  -1   5   16.58    0.47
   8   1  -5   15.40    0.59
   8   1  -5   15.65    0.51
  -7  -1   5    7.05    0.27
   7  -1  -5    6.16    0.34
   7  -1  -5    5.86    0.24
   7   1  -5    5.71    0.31
   7   1  -5    5.87    0.28
  -6  -1   5   45.01    1.00
   6  -1  -5   42.89    0.95
   6  -1  -5   44.63    1.09
   6   1  -5   43.92    1.06
   6   1  -5   44.19    1.01
   5  -1  -5    2.46    0.15
  -5  -1   5    2.60    0.16
   5  -1  -5    2.93    0.18
   5   1  -5    2.46    0.17
   5   1  -5    2.78    0.18
  -4  -1   5   -0.05    0.03
  -4  -1   5   -0.02    0.03
   4  -1  -5    0.06    0.05
   4   1  -5    0.15    0.06
   4   1  -5    0.01    0.05
  -3  -1   5   18.41    0.52
   3  -1  -5   18.74    0.48
  -3  -1   5   18.63    0.47
   3   1  -5   17.87    0.50
   3   1  -5   18.49    0.51
   2  -1  -5   19.25    0.47
  -2  -1   5   18.30    0.54
  -2   1   5   19.21    0.52
   2   1  -5   19.07    0.48
  -2   1   5   19.86    0.53
   2   1  -5   18.50    0.51
   1  -1  -5    3.42    0.16
   1   1  -5    3.43    0.19
   1   1  -5    3.28    0.13
  -1   1   5    3.28    0.19
   0  -1  -5  293.90    5.42
   0  -1   5  289.72    5.48
   0   1  -5  292.62    5.45
   0   1   5  291.75    5.43
   0   1   5  287.72    5.31
  -1  -1  -5  106.28    2.10
   1  -1   5  106.85    2.23
   1  -1   5  110.49    2.23
  -1   1  -5  107.20    2.20
   1   1   5  107.64    2.14
   1   1   5  106.86    2.18
   2  -1   5    0.05    0.06
   2  -1   5    0.18    0.06
  -2  -1  -5    0.10    0.05
   2  -1   5    0.17    0.07
   2   1   5    0.08    0.06
   2   1   5    0.14    0.06
   2   1   5    0.04    0.05
  -2   1  -5    0.08    0.06
   3  -1   5    7.55    0.36
   3  -1   5    7.86    0.39
  -3  -1  -5    7.23    0.32
   3  -1   5    7.75    0.30
  -3   1  -5    7.65    0.37
   3   1   5    6.86    0.32
   3   1   5    7.19    0.33
   3   1   5    7.59    0.33
   4  -1   5   80.24    1.66
   4  -1   5   83.65    1.83
   4  -1   5   81.13    1.90
   4   1   5   81.10    1.76
  -4   1  -5   80.27    2.09
   4   1   5   83.11    1.82
   4   1   5   80.11    1.75
  -5  -1  -5    0.18    0.10
   5  -1   5    0.31    0.09
   5  -1   5    0.27    0.10
   5  -1   5    0.08    0.09
   5   1   5    0.14    0.08
   5   1   5    0.12    0.09
  -5   1  -5    0.16    0.10
   5   1   5    0.17    0.08
   6  -1   5   29.44    0.75
  -6  -1  -5   29.65    0.96
   6  -1   5   27.65    0.98
   6   1   5   28.23    0.83
  -6   1  -5   28.81    1.03
   6   1   5   28.37    0.93
   6   1   5   29.72    0.82
  -7  -1  -5    1.44    0.22
   7  -1   5    2.15    0.31
   7   1   5    1.76    0.22
  -7   1  -5    1.73    0.27
   7   1   5    1.97    0.28
   8  -1   5    0.47    0.17
   8   1   5    0.45    0.17
   8   1   5    0.59    0.15
  -8   1  -5    0.63    0.19
   9  -1   5    3.21    0.42
  -9   1  -5    3.88    0.42
   9   1   5    3.99    0.44
  10  -1   5   22.13    1.02
  10   1   5   21.21    0.95
  11  -1   5    0.88    0.27
  13  -2  -5    1.18    0.30
  13   2  -5    1.39    0.29
  12  -2  -5    0.64    0.23
  12   2  -5    0.87    0.22
  11  -2  -5    7.79    0.53
  11   2  -5    7.50    0.48
  10  -2  -5    1.06    0.22
  10   2  -5    1.38    0.19
  10   2  -5    1.15    0.21
   9  -2  -5    5.89    0.40
   9   2  -5    5.77    0.37
   9   2  -5    6.60    0.33
   8  -2  -5   17.74    0.68
   8   2  -5   18.32    0.63
   8   2  -5   17.03    0.57
   7  -2  -5   41.85    1.14
  -7  -2   5   42.62    0.96
   7  -2  -5   42.47    0.91
   7   2  -5   42.46    1.03
   7   2  -5   42.54    1.07
   6  -2  -5    9.37    0.30
   6  -2  -5   10.13    0.41
  -6  -2   5    9.20    0.33
   6   2  -5    9.25    0.37
   5  -2  -5    0.01    0.05
  -5  -2   5    0.02    0.04
   5   2  -5    0.00    0.04
   5   2  -5    0.03    0.05
   4  -2  -5   47.01    1.06
  -4  -2   5   47.82    1.07
  -4  -2   5   47.63    1.09
   4   2  -5   47.57    1.08
   4   2  -5   47.62    1.07
  -4   2   5   45.92    1.01
  -3  -2   5    2.71    0.18
  -3  -2   5    2.76    0.14
   3  -2  -5    3.12    0.16
   3   2  -5    3.06    0.18
   3   2  -5    2.89    0.18
  -3   2   5    3.18    0.18
   3   2  -5    2.76    0.16
  -2  -2   5    1.70    0.17
   2  -2  -5    1.86    0.11
  -2   2   5    1.97    0.08
   2   2  -5    2.17    0.15
   2   2  -5    2.04    0.15
   2   2  -5    2.18    0.13
  -2   2   5    1.98    0.15
   1  -2  -5    0.34    0.05
  -1  -2   5    0.21    0.07
  -1   2   5    0.31    0.08
   1   2  -5    0.18    0.06
  -1   2   5    0.25    0.07
   1   2  -5    0.24    0.06
   0  -2  -5  176.47    3.25
   0  -2   5  176.05    3.46
   0   2   5  178.88    3.38
   0   2   5  175.23    3.35
   0   2  -5  173.88    3.27
   0   2  -5  175.28    3.43
  -1  -2  -5   12.70    0.34
   1  -2   5   12.16    0.47
   1  -2   5   13.01    0.48
   1   2   5   12.21    0.45
  -1   2  -5   13.37    0.47
   1   2   5   12.87    0.42
   2  -2   5   37.20    0.99
  -2  -2  -5   36.83    0.83
   2  -2   5   36.05    1.01
   2   2   5   36.22    0.90
  -2   2  -5   37.47    1.00
   2   2   5   38.11    0.96
   2   2   5   39.26    0.86
   3  -2   5    2.11    0.25
   3  -2   5    1.58    0.20
  -3  -2  -5    1.58    0.15
  -3   2  -5    1.44    0.23
  -3   2  -5    1.61    0.21
   3   2   5    1.72    0.17
   3   2   5    1.11    0.16
   3   2   5    1.62    0.17
   4  -2   5    0.87    0.16
   4  -2   5    0.40    0.13
  -4   2  -5    0.39    0.14
   4   2   5    0.75    0.12
   4   2   5    0.50    0.12
   4   2   5    0.57    0.12
  -5  -2  -5   20.77    0.72
   5  -2   5   20.52    0.79
   5   2   5   21.07    0.68
   5   2   5   19.84    0.68
   5   2   5   20.97    0.63
  -5   2  -5   20.26    0.84
   6  -2   5    1.68    0.26
  -6   2  -5    1.24    0.24
   6   2   5    1.57    0.21
   6   2   5    2.09    0.21
   6   2   5    1.73    0.23
   7  -2   5    4.30    0.44
   7   2   5    3.91    0.29
  -7   2  -5    4.62    0.40
   7   2   5    4.15    0.38
   8  -2   5   23.83    1.00
   8   2   5   22.73    0.79
  -8   2  -5   22.45    0.96
   8   2   5   22.96    0.87
   9  -2   5    2.08    0.35
  -9   2  -5    1.77    0.31
  10  -2   5    0.64    0.23
  13  -3  -5    0.00    0.14
  13   3  -5    0.13    0.15
  12  -3  -5   33.60    1.29
  12   3  -5   35.02    1.21
  11  -3  -5    7.24    0.53
  11   3  -5    7.08    0.47
  11   3  -5    8.49    0.44
  10  -3  -5    2.40    0.33
  10   3  -5    2.01    0.25
  10   3  -5    2.10    0.27
   9  -3  -5    8.13    0.49
   9   3  -5    8.57    0.44
   9   3  -5    8.19    0.41
   8  -3  -5   56.51    1.51
   8   3  -5   56.59    1.36
   8   3  -5   59.28    1.41
   7  -3  -5   10.25    0.31
   7  -3  -5   10.82    0.49
   7   3  -5    9.54    0.42
   7   3  -5   10.38    0.43
  -6  -3   5   75.56    1.59
   6  -3  -5   76.52    1.74
   6   3  -5   76.60    1.67
   6   3  -5   77.47    1.67
   5  -3  -5   35.65    0.91
  -5  -3   5   34.14    0.84
  -5   3   5   34.78    0.79
   5   3  -5   34.41    0.88
   5   3  -5   35.89    0.90
  -4  -3   5    7.55    0.32
  -4  -3   5    8.34    0.32
   4  -3  -5    8.49    0.33
  -4   3   5    7.99    0.30
   4   3  -5    8.67    0.35
   4   3  -5    8.41    0.34
  -3  -3   5   68.04    1.49
   3  -3  -5   68.31    1.41
   3   3  -5   68.67    1.54
   3   3  -5   69.90    1.49
   3   3  -5   66.84    1.46
  -3   3   5   69.03    1.44
  -2  -3   5  174.83    3.45
   2  -3  -5  178.78    3.29
   2   3  -5  174.93    3.42
   2   3  -5  173.21    3.32
   2   3  -5  180.07    3.61
  -2   3   5  175.74    3.35
  -1  -3   5    4.85    0.27
   1  -3  -5    4.97    0.16
   1   3  -5    5.33    0.24
   1   3  -5    4.71    0.25
  -1   3   5    5.47    0.28
   0  -3   5    9.53    0.40
   0  -3  -5    9.32    0.23
   0   3  -5    9.70    0.39
   0   3  -5    9.01    0.33
   0   3   5   10.11    0.40
   0   3   5    8.75    0.33
   1  -3   5   18.63    0.64
   1  -3   5   18.69    0.63
  -1  -3  -5   19.00    0.40
  -1   3  -5   19.21    0.52
   1   3   5   18.67    0.61
  -1   3  -5   18.11    0.62
   1   3   5   18.70    0.54
  -2  -3  -5    7.89    0.23
   2  -3   5    8.45    0.40
   2  -3   5    7.12    0.39
  -2   3  -5    7.98    0.30
   2   3   5    7.81    0.38
  -2   3  -5    7.96    0.47
   2   3   5    7.48    0.31
  -2   3  -5    6.75    0.37
   3  -3   5   41.91    1.14
   3  -3   5   40.83    1.18
  -3  -3  -5   42.15    0.91
   3   3   5   42.86    1.01
  -3   3  -5   39.94    1.32
   3   3   5   44.32    0.94
  -3   3  -5   41.52    0.93
  -3   3  -5   41.96    1.17
   3   3   5   42.28    1.11
   4  -3   5   20.14    0.77
  -4  -3  -5   20.05    0.56
   4   3   5   19.73    0.59
  -4   3  -5   19.70    0.84
   4   3   5   20.78    0.58
  -4   3  -5   20.19    0.53
   4   3   5   19.59    0.69
  -4   3  -5   20.46    0.76
   5  -3   5    3.70    0.38
   5   3   5    3.46    0.22
  -5   3  -5    3.69    0.41
   5   3   5    3.29    0.23
   5   3   5    3.41    0.32
   6  -3   5    2.94    0.36
  -6   3  -5    2.98    0.38
   6   3   5    3.51    0.33
   7  -3   5   26.74    1.05
   7   3   5   28.28    0.93
  -7   3  -5   27.52    1.10
   8  -3   5    0.24    0.14
   8   3   5    0.16    0.12
  -8   3  -5    0.07    0.13
   9  -3   5    5.75    0.58
  -9   3  -5    5.97    0.50
   9   3   5    5.92    0.41
  10  -3   5   27.01    1.19
  13  -4  -5    0.11    0.17
  13   4  -5   -0.03    0.12
  12  -4  -5    5.90    0.60
  12   4  -5    6.22    0.47
  12   4  -5    6.47    0.42
  11  -4  -5    1.12    0.26
  11   4  -5    1.31    0.24
  11   4  -5    1.33    0.23
  10  -4  -5    7.42    0.51
  10   4  -5    6.96    0.41
  10   4  -5    5.75    0.39
   9  -4  -5    1.57    0.27
   9   4  -5    1.29    0.20
   9   4  -5    1.59    0.22
   8  -4  -5    6.95    0.43
   8   4  -5    6.05    0.36
   8   4  -5    5.74    0.33
   7  -4  -5    2.90    0.31
   7   4  -5    2.70    0.25
   7   4  -5    2.37    0.25
  -6  -4   5   18.03    0.51
   6  -4  -5   17.93    0.64
   6   4  -5   18.12    0.58
   6   4  -5   17.03    0.60
   5  -4  -5    2.57    0.24
  -5  -4   5    2.74    0.18
   5   4  -5    2.56    0.20
   5   4  -5    2.55    0.24
  -5   4   5    2.47    0.16
   4  -4  -5    6.06    0.29
  -4  -4   5    6.32    0.29
   4   4  -5    5.66    0.30
  -4   4   5    5.68    0.27
   4   4  -5    6.41    0.30
  -3  -4   5    4.70    0.26
   3  -4  -5    5.06    0.23
   3   4  -5    5.16    0.27
   3   4  -5    4.82    0.25
   3   4  -5    4.77    0.26
  -3   4   5    4.32    0.24
  -2  -4   5  161.57    3.22
   2  -4  -5  164.74    3.05
  -2   4   5  157.58    3.13
   2   4  -5  165.98    3.38
   2   4  -5  159.37    3.11
  -2   4   5  160.83    3.26
   2   4  -5  162.52    3.20
   1  -4  -5    0.89    0.07
  -1  -4   5    0.73    0.14
   1   4  -5    1.04    0.15
   1   4  -5    1.19    0.14
   1   4  -5    1.28    0.15
  -1   4   5    1.06    0.16
   0  -4   5    2.69    0.26
   0   4  -5    2.33    0.23
   0   4   5    2.33    0.23
   0   4  -5    2.45    0.17
   1  -4   5    0.91    0.16
   1  -4   5    0.58    0.14
  -1   4  -5    1.23    0.14
   1   4   5    0.78    0.11
   1   4   5    0.73    0.14
  -1   4  -5    0.77    0.14
  -1   4  -5    1.23    0.23
   2  -4   5   85.14    1.96
   2  -4   5   84.89    2.01
  -2   4  -5   84.56    2.26
  -2   4  -5   85.43    1.98
   2   4   5   87.49    1.92
  -2   4  -5   84.31    1.72
   2   4   5   86.54    1.78
   3  -4   5    0.12    0.09
  -3   4  -5    0.20    0.11
   3   4   5    0.36    0.09
  -3   4  -5    0.37    0.12
   3   4   5    0.35    0.11
  -3   4  -5    0.35    0.08
   4  -4   5    4.32    0.42
  -4   4  -5    3.99    0.39
  -4   4  -5    4.48    0.22
   4   4   5    4.13    0.31
   4   4   5    4.57    0.25
  -4   4  -5    3.38    0.40
   5  -4   5   10.03    0.57
  -5   4  -5   10.21    0.62
   5   4   5    9.79    0.50
  -5   4  -5   10.70    0.57
   6  -4   5   31.00    1.13
  -6   4  -5   30.12    1.19
   6   4   5   31.53    1.01
   7  -4   5    2.50    0.36
   7   4   5    3.10    0.34
  -7   4  -5    2.34    0.36
   8  -4   5    2.20    0.37
  -8   4  -5    2.45    0.37
   8   4   5    2.23    0.31
   9  -4   5    0.17    0.15
   9   4   5    0.28    0.14
  10  -4   5    0.11    0.17
  12  -5  -5    0.73    0.25
  12   5  -5    0.51    0.19
  12   5  -5    0.67    0.20
  11  -5  -5    1.19    0.29
  11   5  -5    1.44    0.25
  11   5  -5    1.64    0.26
  10  -5  -5    0.46    0.18
  10   5  -5    0.47    0.16
  10   5  -5    0.23    0.13
   9  -5  -5   11.00    0.61
   9   5  -5   11.42    0.51
   9   5  -5   10.51    0.53
   8  -5  -5    0.19    0.12
   8   5  -5    0.06    0.08
   8   5  -5    0.21    0.10
   7  -5  -5   22.83    0.82
   7   5  -5   24.46    0.80
   7   5  -5   24.96    0.75
   6  -5  -5    0.81    0.17
   6   5  -5    0.92    0.15
   6   5  -5    0.79    0.16
  -5  -5   5   65.79    1.44
   5  -5  -5   67.18    1.55
   5   5  -5   64.71    1.49
  -5   5   5   66.55    1.40
   5   5  -5   64.22    1.54
  -4  -5   5    9.83    0.40
   4  -5  -5   10.28    0.40
   4   5  -5   10.25    0.41
   4   5  -5    9.88    0.41
  -4   5   5    9.78    0.39
   4   5  -5   10.06    0.44
  -3  -5   5   47.84    1.18
   3  -5  -5   51.09    1.12
   3   5  -5   48.80    1.23
   3   5  -5   49.83    1.19
  -3   5   5   49.47    1.18
   3   5  -5   48.50    1.20
  -2  -5   5    3.02    0.23
   2   5  -5    3.03    0.22
  -2   5   5    3.43    0.17
   2   5  -5    2.98    0.22
   2   5  -5    3.17    0.22
  -2   5   5    3.37    0.24
  -1  -5   5    0.05    0.07
   1   5  -5    0.15    0.10
   1   5  -5    0.11    0.07
  -1   5   5    0.06    0.08
   1   5  -5    0.05    0.07
   1   5  -5    0.11    0.07
   0   5  -5   94.55    1.96
   0   5  -5   97.12    2.11
   0   5   5   96.89    2.09
   0   5  -5   92.86    2.44
   1   5   5   84.66    1.92
  -1   5  -5   85.68    1.76
  -1   5  -5   83.84    2.26
  -1   5  -5   84.39    1.95
   2  -5   5    8.78    0.48
   2   5   5    9.23    0.46
  -2   5  -5    8.49    0.45
  -2   5  -5    8.87    0.35
   2   5   5    8.77    0.35
  -2   5  -5    9.17    0.56
   3  -5   5   77.53    1.95
  -3   5  -5   78.01    1.92
   3   5   5   77.10    1.64
  -3   5  -5   78.98    1.59
  -3   5  -5   73.15    2.14
   3   5   5   76.17    1.84
   4  -5   5   15.57    0.71
  -4   5  -5   15.48    0.79
   4   5   5   15.18    0.65
  -4   5  -5   15.78    0.70
   5  -5   5    2.37    0.35
   5   5   5    2.25    0.30
  -5   5  -5    2.45    0.37
  -5   5  -5    2.49    0.34
   6  -5   5    0.45    0.18
  -6   5  -5    0.52    0.18
   6   5   5    0.50    0.16
  -6   5  -5    0.61    0.20
   7  -5   5   24.23    1.05
  -7   5  -5   25.08    1.04
  -7   5  -5   25.43    1.12
   7   5   5   25.71    0.95
   8  -5   5    3.27    0.45
   8   5   5    2.91    0.37
   9  -5   5    8.32    0.65
   9   5   5    8.97    0.57
  11  -6  -5    2.84    0.42
  11   6  -5    3.27    0.39
  11   6  -5    3.31    0.37
  10  -6  -5   14.94    0.79
  10   6  -5   16.49    0.74
  10   6  -5   16.38    0.69
   9  -6  -5   -0.07    0.10
   9   6  -5    0.01    0.08
   9   6  -5    0.13    0.12
   8  -6  -5   12.18    0.62
   8   6  -5   11.51    0.57
   8   6  -5   11.02    0.49
   7  -6  -5    5.57    0.39
   7   6  -5    4.99    0.36
   7   6  -5    5.49    0.32
   6  -6  -5    5.08    0.34
   6   6  -5    3.73    0.34
   6   6  -5    4.81    0.29
   5  -6  -5    3.82    0.28
   5   6  -5    4.30    0.27
   5   6  -5    4.38    0.31
   4   6  -5   10.03    0.47
   4   6  -5   10.10    0.43
  -4   6   5    9.88    0.42
   4   6  -5    9.89    0.49
   4   6  -5   10.36    0.43
  -3   6   5   -0.01    0.07
   3   6  -5   -0.04    0.06
   3   6  -5    0.09    0.10
   3   6  -5    0.09    0.08
   3   6  -5    0.04    0.08
   2   6  -5   11.68    0.47
   2   6  -5   11.73    0.47
  -2   6   5   12.63    0.39
   2   6  -5   12.35    0.60
   2   6  -5   12.70    0.50
  -2   6   5   11.89    0.50
   1   6  -5   16.98    0.75
   1   6  -5   18.03    0.61
   1   6  -5   17.62    0.62
  -1   6   5   18.50    0.66
   1   6  -5   17.07    0.59
   0   6  -5    5.30    0.41
   0   6  -5    4.32    0.30
   0   6  -5    4.96    0.29
   0   6   5    4.94    0.34
  -1   6  -5    0.36    0.13
  -1   6  -5    0.26    0.13
   1   6   5    0.17    0.12
  -1   6  -5    0.27    0.10
   2  -6   5    2.39    0.30
  -2   6  -5    1.73    0.19
  -2   6  -5    1.96    0.31
   2   6   5    1.94    0.26
   2   6   5    2.03    0.20
  -2   6  -5    2.29    0.28
   3  -6   5   17.39    0.76
  -3   6  -5   17.27    0.85
   3   6   5   18.50    0.74
  -3   6  -5   17.09    0.73
   4  -6   5    2.38    0.34
  -4   6  -5    2.09    0.34
  -4   6  -5    2.28    0.32
   4   6   5    2.62    0.33
   5  -6   5    0.23    0.15
  -5   6  -5    0.17    0.14
  -5   6  -5    0.28    0.16
   5   6   5    0.12    0.12
   6  -6   5    2.04    0.34
  -6   6  -5    2.29    0.38
  -6   6  -5    2.01    0.33
   6   6   5    2.54    0.34
   7  -6   5    1.10    0.27
   7   6   5    1.28    0.26
  -7   6  -5    0.91    0.25
   8  -6   5   19.80    1.00
  -8   6  -5   18.94    0.96
   8   6   5   20.55    0.90
  10  -7  -5    0.21    0.16
  10   7  -5    0.04    0.12
   9  -7  -5   30.80    1.14
   9   7  -5   30.52    1.09
   8   7  -5    0.44    0.15
   8   7  -5    0.21    0.11
   7   7  -5    1.08    0.21
   7   7  -5    0.85    0.17
   6   7  -5   25.02    0.77
   6   7  -5   24.51    0.88
   5   7  -5   42.75    1.23
   5   7  -5   42.70    1.11
  -4   7   5    3.13    0.29
   4   7  -5    3.02    0.24
   4   7  -5    2.71    0.30
   4   7  -5    3.48    0.26
  -3   7   5   37.56    1.04
  -3   7   5   36.96    0.97
   3   7  -5   36.42    1.17
   3   7  -5   36.78    1.05
   3   7  -5   35.99    1.04
   3   7  -5   36.28    1.00
  -2   7   5    0.27    0.12
   2   7  -5    0.27    0.10
  -2   7   5    0.43    0.09
   2   7  -5    0.20    0.11
   2   7  -5    0.09    0.10
   2   7  -5    0.32    0.11
   1   7  -5    5.66    0.34
  -1   7   5    5.51    0.37
   1   7  -5    5.66    0.34
   1   7  -5    5.79    0.43
   1   7  -5    5.66    0.33
   0   7  -5   11.44    0.49
   0   7  -5   12.13    0.65
   0   7   5   11.48    0.55
   0   7  -5   10.91    0.51
   0   7  -5   12.47    0.49
  -1   7  -5   17.81    0.70
   1   7   5   18.49    0.74
  -1   7  -5   16.50    0.82
  -1   7  -5   18.15    0.61
   2  -7   5    4.16    0.40
  -2   7  -5    4.25    0.40
  -2   7  -5    4.79    0.50
   2   7   5    3.91    0.40
  -2   7  -5    4.77    0.29
   3  -7   5   46.20    1.43
   3   7   5   48.01    1.41
  -3   7  -5   46.75    1.61
  -3   7  -5   47.82    1.42
   4  -7   5   18.94    0.86
  -4   7  -5   19.78    0.85
   4   7   5   19.31    0.83
  -4   7  -5   19.90    0.97
   5  -7   5   14.63    0.77
   5   7   5   15.08    0.74
  -5   7  -5   14.40    0.75
   6  -7   5    0.54    0.21
  -6   7  -5    0.39    0.19
   6   7   5    0.16    0.15
   7  -7   5   12.05    0.75
  -7   7  -5   10.92    0.70
   7   7   5   10.51    0.65
   9   8  -5    0.76    0.22
   8   8  -5   -0.08    0.10
   7   8  -5    4.85    0.46
   6   8  -5    0.72    0.19
   5   8  -5   10.97    0.57
   5   8  -5   11.92    0.50
   4   8  -5    0.12    0.09
   4   8  -5    0.16    0.10
   4   8  -5    0.02    0.10
  -3   8   5    5.55    0.37
   3   8  -5    4.67    0.36
   3   8  -5    5.61    0.34
  -3   8   5    5.54    0.30
   3   8  -5    5.72    0.35
   2   8  -5    4.38    0.32
   2   8  -5    5.30    0.34
  -2   8   5    5.07    0.25
  -2   8   5    4.84    0.35
   2   8  -5    5.35    0.36
   1   8  -5   30.29    0.94
   1   8  -5   30.90    0.97
   1   8  -5   30.13    1.13
  -1   8   5   33.07    1.03
   1   8  -5   30.90    0.95
   0   8  -5    3.87    0.30
   0   8  -5    3.83    0.35
   0   8   5    4.96    0.38
   0   8  -5    4.09    0.30
   0   8  -5    3.73    0.43
  -1   8  -5    2.81    0.38
   1   8   5    2.78    0.35
  -1   8  -5    3.17    0.30
  -1   8  -5    2.68    0.31
   2   8   5   12.33    0.65
  -2   8  -5   13.36    0.63
  -2   8  -5   11.65    0.71
   3  -8   5    0.05    0.12
   3   8   5    0.58    0.19
  -3   8  -5    0.36    0.18
  -3   8  -5    0.31    0.15
   4  -8   5    1.84    0.32
   4   8   5    2.14    0.33
  -4   8  -5    2.41    0.34
   5  -8   5    8.76    0.60
   5   8   5    8.14    0.57
  -5   8  -5    8.31    0.57
   6  -8   5    0.11    0.16
  -6   8  -5    0.03    0.13
   6   8   5    0.22    0.16
   7   9  -5   16.98    0.80
   6   9  -5   23.05    0.94
   5   9  -5   -0.03    0.11
   4   9  -5    0.20    0.14
   3   9  -5   12.16    0.60
  -2   9   5    9.47    0.53
  -2   9   5    9.39    0.35
   2   9  -5    9.04    0.46
   2   9  -5    8.10    0.48
  -1   9   5   12.36    0.62
   1   9  -5   11.61    0.56
   1   9  -5   12.21    0.55
   0   9  -5   12.30    0.58
   0   9  -5   12.16    0.57
   0   9  -5   13.11    0.59
   0   9  -5   13.06    0.72
   0   9   5   13.44    0.67
  -1   9  -5    0.68    0.21
  -1   9  -5    0.89    0.19
   1   9   5    0.93    0.23
  -1   9  -5    0.83    0.20
  -2   9  -5   -0.04    0.11
   2   9   5   -0.06    0.11
  -3   9  -5    2.82    0.37
   3   9   5    2.99    0.40
   4  -9   5   19.11    0.90
  -4   9  -5   18.61    0.86
   4   9   5   18.34    0.89
   4  10  -5    0.06    0.13
   3  10  -5    0.92    0.22
   2  10  -5    0.46    0.18
   1  10  -5   12.59    0.62
  -1  10   5   12.56    0.67
   0  10   5    1.85    0.31
   1  10   5    0.00    0.14
  13   0  -6    0.03    0.13
  12   0  -6    5.64    0.53
  11   0  -6    0.07    0.11
  10   0  -6   15.35    0.68
   9   0  -6    0.06    0.08
   9   0  -6   -0.01    0.06
   8   0  -6   63.51    1.36
   8   0  -6   61.53    1.53
   7   0  -6   -0.04    0.04
   7   0  -6   -0.03    0.06
   6   0  -6    1.25    0.16
   6   0  -6    1.06    0.13
  -6   0   6    1.56    0.16
  -5   0   6    0.56    0.09
  -5   0   6    0.23    0.07
   5   0  -6   -0.04    0.05
   5   0  -6   -0.01    0.04
  -4   0   6  123.26    2.45
   4   0  -6  121.48    2.41
  -4   0   6  121.43    2.51
  -3   0   6    0.00    0.04
  -3   0   6   -0.04    0.02
   3   0  -6    0.01    0.05
   2   0  -6    0.30    0.05
   2   0  -6    0.36    0.07
  -2   0   6    0.24    0.07
   1   0  -6    0.05    0.03
  -1   0   6    0.04    0.05
  -1   0   6   -0.01    0.04
   1   0  -6    0.04    0.04
   0   0   6    1.43    0.17
   0   0   6    1.30    0.15
   1   0   6   -0.02    0.04
  -1   0  -6    0.10    0.05
   1   0   6   -0.01    0.05
  -2   0  -6  289.11    5.43
   2   0   6  290.13    5.48
   2   0   6  275.40    5.26
   2   0   6  289.62    5.48
   3   0   6    0.03    0.05
  -3   0  -6   -0.03    0.05
   3   0   6    0.03    0.06
   3   0   6    0.09    0.06
   4   0   6    1.81    0.23
   4   0   6    1.75    0.19
  -4   0  -6    1.97    0.23
   4   0   6    1.45    0.20
   5   0   6    0.10    0.07
   5   0   6    0.12    0.09
   5   0   6    0.05    0.07
  -5   0  -6    0.02    0.09
  -6   0  -6   69.02    1.91
   6   0   6   69.39    1.56
   6   0   6   67.73    1.77
   6   0   6   70.01    1.66
  -7   0  -6    0.17    0.13
   7   0   6   -0.02    0.08
   7   0   6    0.10    0.11
   8   0   6   12.66    0.67
   9   0   6   -0.01    0.10
  10   0   6    3.03    0.42
  13  -1  -6    2.74    0.41
  13   1  -6    1.42    0.29
  12  -1  -6    3.50    0.43
  12   1  -6    4.34    0.46
  11  -1  -6    1.88    0.31
  11   1  -6    1.99    0.31
  10  -1  -6    0.33    0.14
  10   1  -6    0.44    0.11
  10   1  -6    0.13    0.10
   9  -1  -6   14.26    0.62
  -9  -1   6   13.91    0.47
   9   1  -6   15.01    0.62
   9   1  -6   15.23    0.52
   8  -1  -6   12.04    0.40
  -8  -1   6   12.04    0.42
   8  -1  -6   11.97    0.52
   8   1  -6   12.13    0.44
   8   1  -6   11.43    0.49
   7  -1  -6    1.73    0.21
  -7  -1   6    1.85    0.18
   7  -1  -6    2.00    0.15
   7   1  -6    1.89    0.21
   7   1  -6    1.84    0.19
  -6  -1   6    4.17    0.23
   6  -1  -6    4.24    0.22
   6  -1  -6    3.78    0.24
   6   1  -6    4.39    0.24
   6   1  -6    4.63    0.26
  -5  -1   6    1.15    0.14
  -5  -1   6    1.24    0.13
   5  -1  -6    1.40    0.15
   5   1  -6    1.20    0.14
   5   1  -6    1.29    0.15
  -4  -1   6   14.10    0.41
  -4  -1   6   13.89    0.46
   4  -1  -6   13.59    0.43
   4   1  -6   14.39    0.45
  -4   1   6   14.46    0.41
   4   1  -6   14.84    0.46
   3  -1  -6  148.52    2.83
  -3  -1   6  144.98    2.91
  -3   1   6  147.44    2.89
  -3   1   6  146.99    2.92
   3   1  -6  146.10    2.87
   3   1  -6  148.14    2.82
   2  -1  -6    0.70    0.09
  -2  -1   6    0.49    0.10
  -2   1   6    0.74    0.11
   2   1  -6    0.56    0.07
   2   1  -6    0.72    0.11
  -2   1   6    0.62    0.11
   1  -1  -6   39.47    0.85
  -1  -1   6   40.37    1.01
   1  -1  -6   39.83    0.88
   1   1  -6   40.44    0.94
   1   1  -6   39.57    0.86
  -1   1   6   40.61    0.98
  -1   1   6   39.62    0.95
   0  -1   6    1.11    0.16
   0  -1  -6    1.36    0.13
   0   1   6    1.06    0.14
   0   1   6    1.41    0.16
   0   1  -6    0.95    0.13
   1  -1   6   36.76    0.97
  -1  -1  -6   37.37    0.87
   1   1   6   37.71    0.94
   1   1   6   38.52    0.96
  -1   1  -6   36.70    0.94
   2  -1   6    3.55    0.21
   2  -1   6    3.35    0.25
   2  -1   6    3.57    0.25
  -2  -1  -6    3.31    0.20
   2   1   6    3.74    0.22
   2   1   6    3.74    0.24
   2   1   6    3.78    0.24
  -2   1  -6    3.59    0.25
   3  -1   6   31.84    0.96
   3  -1   6   33.53    0.95
   3  -1   6   32.00    0.82
  -3  -1  -6   35.28    0.88
  -3   1  -6   33.16    0.94
   3   1   6   32.67    0.89
   3   1   6   32.41    0.89
   3   1   6   33.87    0.91
   4  -1   6    0.16    0.09
  -4  -1  -6    0.16    0.09
   4  -1   6    0.31    0.09
   4  -1   6    0.07    0.08
   4   1   6    0.07    0.08
  -4   1  -6    0.24    0.12
   4   1   6    0.02    0.06
  -4   1  -6    0.12    0.08
   4   1   6    0.09    0.08
   5  -1   6   19.06    0.59
   5  -1   6   19.59    0.76
  -5  -1  -6   20.60    0.79
   5  -1   6   19.62    0.70
   5   1   6   20.91    0.68
   5   1   6   21.22    0.73
   5   1   6   19.45    0.66
  -5   1  -6   20.07    0.84
   6  -1   6    4.18    0.25
   6  -1   6    3.65    0.39
  -6  -1  -6    4.36    0.34
   6  -1   6    4.72    0.32
  -6   1  -6    3.96    0.42
   6   1   6    4.96    0.31
   6   1   6    3.72    0.28
   6   1   6    3.85    0.37
   7  -1   6   36.27    1.22
  -7   1  -6   35.31    1.26
   7   1   6   36.12    1.02
   7   1   6   38.07    1.17
   8  -1   6    8.34    0.55
  -8   1  -6    7.15    0.51
   8   1   6    7.55    0.50
   9  -1   6    3.78    0.46
   9   1   6    4.27    0.46
  10  -1   6    5.56    0.58
  13  -2  -6    1.74    0.34
  13   2  -6    0.91    0.24
  12  -2  -6    1.28    0.28
  12   2  -6    1.32    0.27
  11  -2  -6    7.54    0.51
  11   2  -6    7.16    0.39
  11   2  -6    7.59    0.49
  10  -2  -6    5.43    0.42
  10   2  -6    5.81    0.33
  10   2  -6    6.23    0.40
   9  -2  -6    3.91    0.38
   9   2  -6    3.32    0.32
   9   2  -6    3.98    0.27
   8  -2  -6   36.94    0.85
  -8  -2   6   39.13    0.93
   8  -2  -6   36.78    1.09
   8   2  -6   38.03    0.99
   8   2  -6   36.93    1.03
   7  -2  -6   56.88    1.20
   7  -2  -6   58.10    1.41
  -7  -2   6   56.53    1.27
   7   2  -6   57.02    1.36
   7   2  -6   57.04    1.32
   6  -2  -6    0.18    0.08
  -6  -2   6    0.19    0.07
   6   2  -6    0.37    0.10
   6   2  -6    0.42    0.11
   5  -2  -6   57.01    1.28
  -5  -2   6   55.82    1.27
  -5  -2   6   55.78    1.30
   5   2  -6   57.48    1.28
   5   2  -6   55.39    1.28
  -4  -2   6  101.27    2.15
  -4  -2   6  101.46    2.12
   4  -2  -6  102.78    2.05
   4   2  -6  101.82    2.09
  -4   2   6  101.10    2.02
   4   2  -6  102.75    2.06
  -3  -2   6    7.63    0.34
   3  -2  -6    7.78    0.27
  -3   2   6    7.54    0.23
   3   2  -6    7.51    0.32
   3   2  -6    7.83    0.32
  -3   2   6    7.57    0.31
   3   2  -6    7.96    0.30
   2  -2  -6   43.83    0.92
  -2  -2   6   42.98    1.07
  -2   2   6   41.91    1.02
   2   2  -6   42.47    1.02
  -2   2   6   43.14    1.02
   2   2  -6   43.41    1.00
   2   2  -6   43.99    1.00
   1  -2  -6   78.61    1.53
  -1  -2   6   77.00    1.73
  -1   2   6   76.80    1.65
   1   2  -6   75.79    1.66
  -1   2   6   80.34    1.68
   1   2  -6   77.76    1.61
   0  -2  -6   23.97    0.55
   0  -2   6   22.76    0.72
   0   2   6   23.07    0.66
   0   2  -6   22.74    0.68
   0   2   6   23.95    0.69
   1  -2   6   19.42    0.66
   1  -2   6   19.69    0.66
  -1  -2  -6   19.88    0.49
   1   2   6   19.38    0.60
   1   2   6   19.95    0.63
  -1   2  -6   19.82    0.64
  -2  -2  -6   38.02    0.88
   2  -2   6   39.84    1.09
   2  -2   6   37.57    1.06
   2   2   6   38.70    0.99
  -2   2  -6   39.77    1.06
   2   2   6   39.79    1.03
  -3  -2  -6    2.55    0.18
   3  -2   6    1.92    0.24
   3  -2   6    3.43    0.32
   3   2   6    2.79    0.21
   3   2   6    2.74    0.19
   3   2   6    3.02    0.28
  -3   2  -6    2.57    0.27
   4  -2   6    8.02    0.45
  -4  -2  -6    8.04    0.35
   4  -2   6    6.58    0.39
   4   2   6    7.29    0.35
  -4   2  -6    7.51    0.42
   4   2   6    7.10    0.39
  -4   2  -6    7.71    0.50
   4   2   6    7.53    0.36
  -5  -2  -6   15.77    0.56
   5  -2   6   14.39    0.67
   5  -2   6   15.16    0.62
   5   2   6   15.44    0.55
   5   2   6   16.17    0.59
  -5   2  -6   14.28    0.65
  -5   2  -6   14.07    0.72
   5   2   6   16.08    0.61
   6  -2   6    4.16    0.43
  -6   2  -6    3.22    0.39
   6   2   6    3.95    0.30
   6   2   6    3.76    0.30
   7  -2   6    0.83    0.22
   7   2   6    1.02    0.19
  -7   2  -6    0.73    0.21
   8  -2   6    6.51    0.52
  -8   2  -6    7.20    0.53
   8   2   6    7.36    0.43
   9  -2   6   -0.01    0.13
  -9   2  -6   -0.06    0.11
  10  -2   6   10.59    0.72
  13  -3  -6   21.71    1.05
  13   3  -6   23.41    1.00
  12  -3  -6    5.46    0.56
  12   3  -6    4.26    0.45
  11  -3  -6    0.71    0.22
  11   3  -6    0.99    0.22
  11   3  -6    0.87    0.18
  10  -3  -6    7.84    0.51
  10   3  -6    7.58    0.45
  10   3  -6    7.53    0.41
   9  -3  -6   12.97    0.62
   9   3  -6   13.50    0.54
   9   3  -6   12.64    0.55
   8  -3  -6   10.36    0.51
   8   3  -6    8.97    0.43
   8   3  -6   10.34    0.46
  -7  -3   6   61.30    1.34
   7  -3  -6   58.75    1.49
   7   3  -6   60.70    1.42
   7   3  -6   59.15    1.42
  -6  -3   6    1.21    0.15
   6  -3  -6    1.24    0.17
   6   3  -6    1.09    0.15
   6   3  -6    0.88    0.15
  -5  -3   6    0.60    0.11
   5  -3  -6    0.52    0.11
  -5   3   6    0.39    0.09
   5   3  -6    0.62    0.13
   5   3  -6    0.44    0.11
  -4  -3   6    0.55    0.12
   4  -3  -6    0.57    0.10
   4   3  -6    0.45    0.11
   4   3  -6    0.39    0.10
  -4   3   6    0.40    0.09
   3  -3  -6   27.78    0.67
  -3  -3   6   28.76    0.79
  -3   3   6   27.46    0.74
   3   3  -6   28.24    0.76
   3   3  -6   28.39    0.76
   3   3  -6   27.27    0.74
  -2  -3   6    6.64    0.34
   2  -3  -6    7.07    0.24
   2   3  -6    7.12    0.31
   2   3  -6    6.77    0.31
  -2   3   6    6.88    0.32
   2   3  -6    6.80    0.28
   1  -3  -6    5.86    0.19
  -1  -3   6    6.16    0.33
  -1   3   6    5.85    0.31
   1   3  -6    6.18    0.25
   1   3  -6    5.35    0.27
   1   3  -6    5.97    0.30
  -1   3   6    6.00    0.29
   0  -3   6   39.73    1.08
   0  -3  -6   41.21    0.82
   0   3   6   41.17    1.00
   0   3  -6   40.82    0.95
   0   3  -6   40.07    1.05
   1  -3   6    4.35    0.29
  -1  -3  -6    4.07    0.15
  -1   3  -6    3.79    0.27
  -1   3  -6    3.99    0.22
   1   3   6    4.47    0.25
   1   3   6    4.36    0.28
   2  -3   6    0.38    0.13
  -2  -3  -6    0.57    0.07
   2  -3   6    0.46    0.13
  -2   3  -6    0.65    0.11
   2   3   6    0.44    0.10
   2   3   6    0.50    0.13
  -2   3  -6    0.64    0.15
   3  -3   6   25.46    0.84
   3  -3   6   24.01    0.85
  -3   3  -6   24.14    0.83
   3   3   6   24.27    0.72
   3   3   6   26.39    0.65
  -3   3  -6   24.48    0.98
   3   3   6   24.86    0.80
  -3   3  -6   24.90    0.66
   4  -3   6   28.70    0.93
   4  -3   6   28.22    0.98
   4   3   6   28.78    0.80
  -4   3  -6   29.02    0.97
  -4   3  -6   27.99    0.72
   4   3   6   28.52    0.90
  -4   3  -6   27.35    1.08
   5  -3   6    4.37    0.44
   5   3   6    3.92    0.36
  -5   3  -6    4.61    0.48
  -5   3  -6    4.47    0.43
   5   3   6    4.37    0.27
   6  -3   6   13.87    0.71
   6   3   6   15.49    0.64
  -6   3  -6   14.43    0.70
  -6   3  -6   15.00    0.78
   7  -3   6    6.90    0.51
  -7   3  -6    7.38    0.55
   7   3   6    7.59    0.45
   8  -3   6    3.81    0.47
  -8   3  -6    4.32    0.50
   8   3   6    4.43    0.42
   9  -3   6   22.20    1.04
   9   3   6   20.30    0.83
  12  -4  -6    5.74    0.58
  12   4  -6    6.15    0.46
  12   4  -6    6.46    0.43
  11  -4  -6    6.52    0.52
  11   4  -6    6.29    0.44
  11   4  -6    7.21    0.43
  10  -4  -6    2.85    0.37
  10   4  -6    2.77    0.32
  10   4  -6    2.57    0.30
   9  -4  -6    0.11    0.11
   9   4  -6   -0.02    0.07
   9   4  -6    0.13    0.09
   8  -4  -6    1.04    0.20
   8   4  -6    1.25    0.20
   8   4  -6    1.29    0.20
   7  -4  -6    0.37    0.13
   7   4  -6    0.31    0.11
   7   4  -6    0.60    0.13
   6  -4  -6   40.95    1.09
  -6  -4   6   42.08    1.01
   6   4  -6   42.30    1.10
   6   4  -6   39.30    1.05
   5  -4  -6   93.53    2.02
  -5  -4   6   93.94    2.00
  -5   4   6   95.78    1.92
   5   4  -6   94.77    2.03
   4  -4  -6    2.03    0.19
  -4  -4   6    1.79    0.20
   4   4  -6    1.65    0.18
   4   4  -6    2.26    0.23
   4   4  -6    1.64    0.19
  -4   4   6    1.57    0.18
   3  -4  -6   21.32    0.57
  -3  -4   6   21.23    0.67
   3   4  -6   21.00    0.65
   3   4  -6   21.94    0.64
  -3   4   6   21.20    0.64
   3   4  -6   19.61    0.64
   2  -4  -6    0.52    0.08
  -2  -4   6    0.40    0.11
   2   4  -6    0.41    0.11
  -2   4   6    0.64    0.13
   2   4  -6    0.61    0.11
   2   4  -6    0.46    0.11
  -1  -4   6   44.73    1.19
  -1   4   6   44.58    1.15
   1   4  -6   45.57    1.09
   1   4  -6   47.14    1.11
   1   4  -6   48.30    1.17
   0  -4   6    0.17    0.09
   0   4  -6    0.11    0.06
   0   4   6    0.10    0.08
   0   4   6    0.18    0.07
   0   4  -6    0.06    0.07
   1  -4   6   15.84    0.63
   1  -4   6   16.65    0.65
  -1   4  -6   17.89    0.64
   1   4   6   16.48    0.62
   1   4   6   17.11    0.55
  -1   4  -6   16.39    0.52
   2  -4   6    6.56    0.39
   2  -4   6    6.01    0.39
  -2   4  -6    6.23    0.46
  -2   4  -6    6.14    0.28
   2   4   6    5.95    0.30
  -2   4  -6    5.47    0.36
   2   4   6    6.45    0.38
   3  -4   6   21.28    0.82
   3  -4   6   21.44    0.78
  -3   4  -6   21.58    0.94
  -3   4  -6   21.48    0.60
  -3   4  -6   22.50    0.81
   3   4   6   20.81    0.76
   3   4   6   22.09    0.66
   4  -4   6    0.48    0.16
   4   4   6    0.59    0.12
  -4   4  -6    0.31    0.15
   4   4   6    0.55    0.15
  -4   4  -6    0.66    0.17
  -4   4  -6    0.53    0.10
   5  -4   6   31.13    1.12
  -5   4  -6   31.37    1.09
   5   4   6   31.94    1.03
  -5   4  -6   30.21    1.21
   6  -4   6    4.57    0.49
   6   4   6    4.84    0.37
  -6   4  -6    4.14    0.49
  -6   4  -6    4.24    0.45
   7  -4   6    1.15    0.27
   7   4   6    1.22    0.23
  -7   4  -6    1.29    0.27
  -7   4  -6    1.27    0.29
   8  -4   6    1.68    0.33
  -8   4  -6    2.12    0.36
   8   4   6    2.20    0.31
   9  -4   6    8.16    0.64
   9   4   6    9.19    0.55
  12  -5  -6    1.43    0.32
  12   5  -6    1.39    0.26
  12   5  -6    1.12    0.25
  11  -5  -6    0.03    0.14
  11   5  -6    0.01    0.09
  11   5  -6    0.10    0.12
  10  -5  -6   32.63    1.17
  10   5  -6   30.94    1.02
  10   5  -6   31.72    1.03
   9  -5  -6    0.31    0.14
   9   5  -6    0.12    0.09
   9   5  -6    0.39    0.14
   8  -5  -6    9.65    0.52
   8   5  -6    9.50    0.45
   8   5  -6    9.34    0.48
   7  -5  -6    3.05    0.33
   7   5  -6    3.32    0.26
   7   5  -6    3.85    0.35
   6  -5  -6   41.11    1.14
   6   5  -6   43.53    1.16
   6   5  -6   41.88    1.09
  -5  -5   6    8.93    0.39
   5  -5  -6    8.96    0.41
   5   5  -6    8.72    0.40
  -5   5   6    9.07    0.37
   5   5  -6    8.55    0.43
   4  -5  -6   48.09    1.13
  -4  -5   6   45.84    1.17
   4   5  -6   46.66    1.18
   4   5  -6   47.43    1.21
   4   5  -6   46.86    1.21
  -4   5   6   47.71    1.14
  -3  -5   6   31.11    0.90
  -3   5   6   31.79    0.88
  -3   5   6   31.58    0.77
   3   5  -6   31.30    0.88
   3   5  -6   32.84    0.90
   3   5  -6   30.91    0.88
  -2  -5   6    3.29    0.25
   2   5  -6    3.61    0.25
   2   5  -6    3.58    0.24
  -2   5   6    3.57    0.26
   2   5  -6    3.41    0.25
  -1  -5   6    0.50    0.13
  -1   5   6    0.69    0.14
   1   5  -6    0.51    0.14
   1   5  -6    0.50    0.11
   1   5  -6    0.64    0.13
   0  -5   6  195.87    3.95
   0   5  -6  191.44    4.49
   0   5  -6  189.84    3.70
   0   5   6  197.15    3.87
   0   5  -6  195.04    3.93
   1  -5   6    2.33    0.28
  -1   5  -6    2.81    0.21
   1   5   6    2.58    0.20
   1   5   6    2.21    0.26
  -1   5  -6    1.98    0.25
  -1   5  -6    2.31    0.34
   2  -5   6   20.12    0.79
  -2   5  -6   18.77    0.88
   2   5   6   20.65    0.63
   2   5   6   19.59    0.74
  -2   5  -6   19.94    0.60
  -2   5  -6   20.56    0.77
   3  -5   6    1.11    0.22
   3   5   6    0.73    0.14
  -3   5  -6    0.55    0.16
  -3   5  -6    0.62    0.20
   3   5   6    0.31    0.13
  -3   5  -6    0.71    0.12
   4  -5   6   11.06    0.61
   4   5   6   11.31    0.57
  -4   5  -6   11.69    0.61
  -4   5  -6   10.92    0.68
   5  -5   6    4.53    0.47
   5   5   6    5.04    0.45
  -5   5  -6    4.64    0.46
  -5   5  -6    3.41    0.45
   6  -5   6   47.90    1.55
  -6   5  -6   46.21    1.50
   6   5   6   45.72    1.39
  -6   5  -6   46.12    1.65
   7  -5   6    3.37    0.46
  -7   5  -6    3.20    0.42
   7   5   6    2.54    0.35
   8  -5   6    0.19    0.17
  -8   5  -6    0.04    0.15
   8   5   6    0.03    0.13
  11  -6  -6    3.48    0.46
  11   6  -6    4.26    0.44
  11   6  -6    3.96    0.41
  10  -6  -6    0.34    0.16
  10   6  -6    0.53    0.16
  10   6  -6    0.09    0.11
   9  -6  -6    0.01    0.10
   9   6  -6    0.09    0.09
   9   6  -6    0.08    0.11
   8  -6  -6    0.08    0.11
   8   6  -6    0.19    0.12
   8   6  -6    0.20    0.10
   7  -6  -6    9.03    0.49
   7   6  -6    8.68    0.48
   7   6  -6    8.96    0.43
   6   6  -6    0.01    0.08
   6   6  -6    0.00    0.09
  -5   6   6    5.54    0.30
   5   6  -6    5.22    0.32
   5   6  -6    5.12    0.34
  -4   6   6   12.78    0.50
   4   6  -6   12.15    0.50
   4   6  -6   11.75    0.52
   4   6  -6   12.83    0.51
   3   6  -6    9.84    0.46
  -3   6   6    9.53    0.34
   3   6  -6    9.92    0.45
  -3   6   6   10.53    0.47
   3   6  -6   10.19    0.44
   2   6  -6    2.05    0.24
   2   6  -6    3.00    0.23
   2   6  -6    2.74    0.35
  -2   6   6    2.02    0.25
   2   6  -6    2.68    0.26
   1   6  -6    6.55    0.37
  -1   6   6    6.42    0.39
   1   6  -6    7.06    0.35
   1   6  -6    6.48    0.47
   1   6  -6    6.64    0.36
   0   6  -6   20.39    0.90
   0   6   6   21.43    0.77
   0   6  -6   20.48    0.66
   0   6  -6   20.32    0.73
  -1   6  -6    0.43    0.11
  -1   6  -6    0.34    0.16
  -1   6  -6    0.30    0.13
   1   6   6    0.32    0.10
   1   6   6    0.37    0.13
   2  -6   6   13.43    0.64
  -2   6  -6   12.94    0.61
   2   6   6   12.83    0.61
  -2   6  -6   11.85    0.70
  -2   6  -6   13.33    0.48
   2   6   6   12.31    0.48
   3  -6   6    4.62    0.45
   3   6   6    3.59    0.38
  -3   6  -6    3.93    0.47
  -3   6  -6    3.84    0.40
   4  -6   6    0.50    0.17
  -4   6  -6    0.15    0.14
   4   6   6   -0.04    0.08
  -4   6  -6    0.01    0.10
   5  -6   6   31.35    1.20
  -5   6  -6   33.19    1.35
  -5   6  -6   34.39    1.21
   5   6   6   30.41    1.10
   6  -6   6    1.48    0.30
   6   6   6    1.22    0.25
  -6   6  -6    1.03    0.26
   7  -6   6   -0.07    0.12
   7   6   6    0.17    0.15
  -7   6  -6    0.23    0.16
   8  -6   6    0.67    0.24
   8   6   6    0.55    0.21
  -8   6  -6    0.64    0.24
  10   7  -6   10.03    0.61
  10   7  -6   10.14    0.54
   9   7  -6   13.99    0.60
   9   7  -6   13.70    0.69
   8   7  -6    0.21    0.13
   8   7  -6    0.22    0.11
   7   7  -6    4.90    0.44
   7   7  -6    4.60    0.32
   6   7  -6   30.43    1.01
   6   7  -6   30.88    0.92
   5   7  -6    0.22    0.12
   5   7  -6    0.34    0.14
  -4   7   6    5.72    0.35
   4   7  -6    4.89    0.32
   4   7  -6    5.25    0.36
   4   7  -6    5.79    0.34
   3   7  -6    3.74    0.28
   3   7  -6    4.91    0.39
   3   7  -6    4.20    0.30
  -3   7   6    4.46    0.23
  -3   7   6    4.13    0.31
   3   7  -6    4.23    0.37
  -2   7   6   10.94    0.52
   2   7  -6   11.71    0.63
   2   7  -6   11.11    0.51
   2   7  -6   11.72    0.51
   2   7  -6   11.11    0.49
   1   7  -6    5.26    0.33
   1   7  -6    5.82    0.46
   1   7  -6    6.44    0.36
   1   7  -6    5.91    0.37
  -1   7   6    5.89    0.39
   0   7   6   16.98    0.71
   0   7  -6   16.44    0.60
   0   7  -6   16.79    0.67
   0   7  -6   16.74    0.83
   1   7   6   17.50    0.74
  -1   7  -6   17.22    0.61
  -1   7  -6   17.59    0.87
  -1   7  -6   16.88    0.70
  -2   7  -6    2.60    0.33
   2   7   6    1.78    0.28
  -2   7  -6    3.61    0.46
   3  -7   6   11.30    0.64
   3   7   6   12.11    0.64
  -3   7  -6   12.43    0.65
  -3   7  -6   12.87    0.77
   4  -7   6    0.40    0.18
  -4   7  -6    0.27    0.15
   4   7   6    0.15    0.13
   5  -7   6    1.13    0.27
  -5   7  -6    0.52    0.19
   5   7   6    0.65    0.21
   6  -7   6    0.88    0.26
  -6   7  -6    0.54    0.22
   6   7   6    0.60    0.20
   7  -7   6   10.05    0.70
  -7   7  -6    9.88    0.68
   7   7   6   10.52    0.67
   9   8  -6    3.60    0.43
   8   8  -6   -0.05    0.10
   7   8  -6    6.30    0.38
   7   8  -6    7.06    0.48
   6   8  -6    1.55    0.22
   6   8  -6    1.11    0.23
   5   8  -6   10.29    0.48
   5   8  -6   10.08    0.55
  -4   8   6   14.24    0.53
   4   8  -6   15.09    0.67
   4   8  -6   15.85    0.61
   3   8  -6    2.32    0.27
   3   8  -6    2.18    0.26
   3   8  -6    2.36    0.29
  -3   8   6    2.13    0.17
  -3   8   6    2.62    0.30
   2   8  -6    5.06    0.35
   2   8  -6    4.99    0.35
   2   8  -6    4.08    0.32
  -2   8   6    4.99    0.38
   2   8  -6    5.19    0.43
  -1   8   6   20.83    0.83
   1   8  -6   23.00    0.78
   1   8  -6   23.42    0.80
   1   8  -6   21.06    0.95
   1   8  -6   21.20    0.78
   0   8   6    6.41    0.45
   0   8  -6    6.91    0.39
   0   8  -6    6.38    0.51
   0   8  -6    6.58    0.42
  -1   8  -6    9.69    0.46
  -1   8  -6    8.81    0.51
   1   8   6    7.90    0.52
  -1   8  -6   10.11    0.67
   2   8   6   21.47    0.90
  -2   8  -6   22.95    1.07
  -2   8  -6   21.57    0.87
  -3   8  -6    0.08    0.12
   3   8   6    0.04    0.13
   4  -8   6   11.64    0.69
  -4   8  -6    9.68    0.62
   4   8   6   10.09    0.63
   5  -8   6   16.74    0.87
  -5   8  -6   16.83    0.85
   5   8   6   15.98    0.83
   7   9  -6    1.33    0.28
   6   9  -6    0.09    0.13
   5   9  -6    1.75    0.29
   4   9  -6    0.85    0.22
   4   9  -6    1.22    0.22
   3   9  -6    9.58    0.49
   3   9  -6    8.95    0.52
   2   9  -6    2.59    0.32
  -2   9   6    2.77    0.34
   2   9  -6    2.95    0.32
  -1   9   6    6.26    0.46
   1   9  -6    6.78    0.43
   1   9  -6    7.31    0.44
   0   9  -6    5.59    0.38
   0   9   6    4.74    0.47
   0   9  -6    5.95    0.50
   0   9  -6    4.73    0.37
  -1   9  -6   10.77    0.59
   1   9   6   11.87    0.67
   2   9   6    0.10    0.13
  -2   9  -6    0.01    0.11
  -3   9  -6    4.59    0.48
   3   9   6    5.39    0.54
   2  10  -6    1.95    0.30
  -1  10   6    0.20    0.16
   1  10  -6    0.17    0.15
  13   0  -7    1.52    0.30
  12   0  -7   -0.08    0.09
  11   0  -7   23.30    0.92
 -10   0   7    0.05    0.07
  10   0  -7   -0.06    0.07
   9   0  -7    3.30    0.23
   9   0  -7    3.65    0.35
  -9   0   7    3.27    0.23
  -8   0   7    0.01    0.06
   8   0  -7   -0.02    0.06
   8   0  -7   -0.03    0.06
  -7   0   7   25.63    0.72
   7   0  -7   25.23    0.76
   7   0  -7   24.48    0.69
  -6   0   7    0.02    0.06
   6   0  -7    0.05    0.05
  -6   0   7    0.04    0.05
   6   0  -7   -0.01    0.05
   5   0  -7    0.15    0.07
   5   0  -7    0.15    0.07
  -5   0   7    0.16    0.07
  -5   0   7    0.13    0.05
   4   0  -7   -0.01    0.05
  -4   0   7    0.00    0.03
  -4   0   7    0.00    0.04
  -3   0   7   34.55    0.90
   3   0  -7   33.89    0.83
   2   0  -7   -0.01    0.03
   2   0  -7    0.04    0.05
  -2   0   7    0.00    0.05
   1   0  -7   54.53    1.20
   1   0  -7   54.02    1.13
   0   0   7    0.31    0.10
   0   0  -7    0.14    0.07
   0   0   7    0.16    0.08
  -1   0  -7   45.50    1.09
   1   0   7   46.00    1.18
   1   0   7   46.38    1.10
  -2   0  -7    0.02    0.06
   2   0   7    0.07    0.06
   2   0   7    0.07    0.07
   2   0   7    0.14    0.08
   3   0   7   10.34    0.47
   3   0   7   10.09    0.42
   3   0   7   10.00    0.47
  -3   0  -7   10.02    0.44
   4   0   7    0.01    0.07
   4   0   7   -0.06    0.05
  -4   0  -7   -0.07    0.05
   4   0   7   -0.07    0.05
  -5   0  -7    0.11    0.11
  -5   0  -7    0.14    0.10
   5   0   7    0.21    0.11
   5   0   7    0.18    0.09
   5   0   7    0.19    0.11
  -6   0  -7   -0.04    0.09
   6   0   7    0.08    0.10
  -6   0  -7    0.09    0.12
   6   0   7    0.11    0.09
   6   0   7    0.01    0.10
   7   0   7  139.14    3.03
   7   0   7  142.55    3.22
  -7   0  -7  141.12    3.17
   7   0   7  141.29    2.88
  -7   0  -7  140.38    3.45
   8   0   7   -0.04    0.10
   9   0   7   -0.04    0.12
  13  -1  -7    0.05    0.13
  13   1  -7   -0.13    0.11
  12  -1  -7    7.22    0.53
  12   1  -7    6.89    0.51
  11  -1  -7    2.63    0.35
  11   1  -7    2.59    0.34
  10  -1  -7    3.47    0.37
  10   1  -7    3.21    0.34
  10   1  -7    2.66    0.26
   9  -1  -7    0.07    0.07
   9  -1  -7    0.04    0.08
  -9  -1   7    0.20    0.09
   9   1  -7    0.10    0.08
   9   1  -7    0.21    0.10
   8  -1  -7    0.19    0.08
  -8  -1   7    0.08    0.07
   8  -1  -7    0.03    0.07
   8   1  -7    0.07    0.07
   8   1  -7   -0.01    0.06
  -7  -1   7   13.99    0.49
   7  -1  -7   14.36    0.46
   7  -1  -7   13.51    0.53
   7   1  -7   13.80    0.49
   7   1  -7   14.08    0.52
   6  -1  -7   51.40    1.23
   6  -1  -7   52.36    1.17
  -6  -1   7   51.80    1.23
   6   1  -7   51.59    1.24
   6   1  -7   53.37    1.21
   5  -1  -7   20.79    0.59
  -5  -1   7   19.78    0.62
  -5  -1   7   20.17    0.56
  -5   1   7   19.34    0.61
   5   1  -7   19.81    0.60
   5   1  -7   19.43    0.60
  -5   1   7   20.35    0.55
   4  -1  -7   13.13    0.42
  -4  -1   7   12.34    0.35
  -4  -1   7   12.98    0.47
  -4   1   7   11.93    0.45
   4   1  -7   12.57    0.45
  -4   1   7   12.50    0.35
  -3  -1   7   35.99    0.95
   3  -1  -7   35.89    0.85
   3   1  -7   35.52    0.89
   3   1  -7   35.57    0.88
  -3   1   7   35.46    0.93
  -2  -1   7   20.88    0.67
   2  -1  -7   21.79    0.57
  -2   1   7   21.26    0.65
   2   1  -7   21.52    0.61
  -2   1   7   21.08    0.62
   2   1  -7   21.35    0.55
   1  -1  -7    8.00    0.24
  -1  -1   7    8.10    0.39
   1  -1  -7    8.71    0.31
   1   1  -7    8.05    0.25
  -1   1   7    8.24    0.37
  -1   1   7    8.10    0.35
   1   1  -7    8.54    0.34
   0  -1   7    3.63    0.26
   0  -1  -7    3.52    0.19
   0   1  -7    3.76    0.23
   0   1   7    3.36    0.24
   0   1   7    3.86    0.24
   1  -1   7   70.99    1.68
  -1  -1  -7   72.79    1.52
   1   1   7   71.21    1.65
  -1   1  -7   71.96    1.62
   1   1   7   72.01    1.60
   2  -1   7   35.85    1.03
  -2  -1  -7   39.59    0.93
  -2   1  -7   36.15    1.00
   2   1   7   35.76    1.00
   2   1   7   35.75    0.97
   3  -1   7   38.25    1.11
  -3  -1  -7   39.70    1.01
   3  -1   7   39.50    0.98
   3  -1   7   38.37    1.10
   3   1   7   38.53    1.07
   3   1   7   39.85    1.04
   3   1   7   38.50    1.03
  -3   1  -7   39.05    1.09
   4  -1   7   51.67    1.38
   4  -1   7   52.22    1.42
  -4  -1  -7   52.47    1.30
   4  -1   7   52.43    1.23
  -4   1  -7   52.48    1.39
   4   1   7   53.82    1.35
   4   1   7   52.26    1.34
   4   1   7   52.15    1.30
   5  -1   7    7.41    0.46
  -5  -1  -7    7.42    0.40
   5  -1   7    6.87    0.42
   5  -1   7    7.62    0.36
   5   1   7    7.14    0.39
  -5   1  -7    7.46    0.51
   5   1   7    7.80    0.43
   5   1   7    7.97    0.42
  -5   1  -7    7.01    0.43
  -6  -1  -7   19.86    0.83
   6  -1   7   18.87    0.62
   6  -1   7   18.47    0.73
  -6  -1  -7   18.92    0.72
   6  -1   7   17.50    0.79
  -6   1  -7   19.53    0.88
   6   1   7   19.75    0.70
   6   1   7   19.26    0.76
  -6   1  -7   19.25    0.79
   6   1   7   20.13    0.70
  -7  -1  -7   17.81    0.74
   7  -1   7   17.83    0.82
  -7   1  -7   17.91    0.86
  -7   1  -7   18.10    0.80
   7   1   7   18.69    0.69
   7   1   7   18.12    0.77
   8  -1   7    8.17    0.56
  -8   1  -7    6.82    0.50
  -8   1  -7    7.66    0.56
   9  -1   7    2.79    0.41
  13  -2  -7    0.04    0.14
  13   2  -7   -0.05    0.12
  12  -2  -7    6.67    0.60
  12   2  -7    6.04    0.47
  11  -2  -7   47.19    1.46
  11   2  -7   44.51    1.37
  11   2  -7   46.23    1.20
  10  -2  -7    2.06    0.30
  10   2  -7    1.70    0.25
  10   2  -7    1.79    0.23
   9  -2  -7    8.83    0.49
   9   2  -7    9.22    0.46
   9   2  -7    8.48    0.41
   8  -2  -7   28.92    0.91
   8  -2  -7   28.54    0.73
  -8  -2   7   29.36    0.80
   8   2  -7   29.03    0.84
   8   2  -7   28.68    0.87
   7  -2  -7   40.09    1.09
  -7  -2   7   40.45    1.02
   7  -2  -7   40.85    0.95
   7   2  -7   41.76    1.06
   7   2  -7   40.10    1.07
  -6  -2   7   47.46    1.14
   6  -2  -7   46.87    1.15
   6   2  -7   44.73    1.13
   6   2  -7   47.14    1.16
  -5  -2   7   95.44    1.99
   5  -2  -7   93.89    1.93
   5   2  -7   91.39    1.94
   5   2  -7   88.50    1.95
   4  -2  -7    8.40    0.32
  -4  -2   7    8.21    0.38
   4   2  -7    8.31    0.36
  -4   2   7    7.95    0.34
   4   2  -7    8.10    0.35
  -4   2   7    8.32    0.26
  -3  -2   7   16.43    0.58
   3  -2  -7   18.06    0.48
   3   2  -7   16.62    0.50
   3   2  -7   16.64    0.53
  -3   2   7   17.11    0.56
   3   2  -7   16.25    0.54
  -3   2   7   16.66    0.54
   2  -2  -7   73.53    1.46
  -2  -2   7   71.83    1.65
   2   2  -7   70.86    1.57
  -2   2   7   71.90    1.57
  -2   2   7   72.18    1.61
   2   2  -7   69.69    1.54
   2   2  -7   71.61    1.58
   1  -2  -7  156.36    2.95
  -1  -2   7  153.89    3.19
   1   2  -7  152.25    3.00
  -1   2   7  153.36    3.06
  -1   2   7  157.54    3.13
   1   2  -7  152.49    3.10
   1   2  -7  162.41    3.16
   0  -2  -7    1.31    0.13
   0  -2   7    0.92    0.16
   0   2   7    1.05    0.16
   0   2  -7    1.05    0.16
   0   2   7    0.95    0.15
  -1  -2  -7   81.60    1.64
   1  -2   7   81.76    1.89
   1   2   7   79.46    1.79
  -1   2  -7   80.60    1.83
   1   2   7   83.22    1.82
   2  -2   7    4.31    0.31
  -2  -2  -7    5.05    0.24
   2  -2   7    4.63    0.32
   2   2   7    4.87    0.30
  -2   2  -7    4.62    0.31
   2   2   7    4.41    0.29
   3  -2   7   25.76    0.86
   3  -2   7   25.33    0.88
  -3  -2  -7   26.70    0.71
   3   2   7   25.59    0.81
   3   2   7   25.97    0.73
   3   2   7   25.18    0.79
  -3   2  -7   24.73    0.84
  -4  -2  -7    1.71    0.20
   4  -2   7    1.64    0.26
   4  -2   7    1.37    0.22
  -4   2  -7    1.73    0.29
  -4   2  -7    1.58    0.24
   4   2   7    1.75    0.22
   4   2   7    1.50    0.22
   4   2   7    2.01    0.22
   5  -2   7   37.59    1.22
   5  -2   7   38.47    1.16
   5   2   7   37.52    1.10
  -5   2  -7   39.04    1.37
   5   2   7   38.87    1.07
   5   2   7   38.61    1.06
  -5   2  -7   37.40    1.19
   6  -2   7   -0.04    0.09
  -6   2  -7   -0.07    0.07
   6   2   7   -0.08    0.07
  -6   2  -7   -0.04    0.09
   7  -2   7    5.37    0.52
   7   2   7    6.22    0.41
  -7   2  -7    5.90    0.50
  -7   2  -7    7.06    0.50
   8  -2   7    4.14    0.48
  -8   2  -7    4.31    0.51
   8   2   7    5.31    0.38
  -8   2  -7    4.04    0.46
   9  -2   7    6.36    0.63
  -9   2  -7    5.88    0.59
  13  -3  -7    4.19    0.52
  13   3  -7    4.51    0.50
  12  -3  -7    4.49    0.51
  12   3  -7    4.32    0.45
  11  -3  -7    1.49    0.29
  11   3  -7    1.17    0.20
  11   3  -7    1.11    0.23
  10  -3  -7    0.09    0.12
  10   3  -7   -0.06    0.08
  10   3  -7    0.03    0.09
   9  -3  -7    0.15    0.10
   9   3  -7    0.04    0.08
   9   3  -7    0.35    0.13
   8  -3  -7   34.78    1.06
   8   3  -7   35.01    1.00
   8   3  -7   33.98    0.98
  -7  -3   7   -0.02    0.07
   7  -3  -7    0.08    0.09
   7   3  -7   -0.02    0.07
   7   3  -7   -0.02    0.08
   6  -3  -7   15.32    0.55
  -6  -3   7   16.26    0.55
   6   3  -7   15.18    0.55
   6   3  -7   15.32    0.56
  -5  -3   7    0.96    0.16
   5  -3  -7    0.76    0.13
   5   3  -7    0.53    0.12
  -5   3   7    0.90    0.14
   5   3  -7    0.91    0.15
   4  -3  -7   14.87    0.46
  -4  -3   7   13.76    0.53
   4   3  -7   15.01    0.53
   4   3  -7   15.36    0.53
  -4   3   7   14.26    0.49
  -3  -3   7   30.66    0.88
   3  -3  -7   31.05    0.73
   3   3  -7   30.31    0.83
  -3   3   7   30.48    0.83
   3   3  -7   30.76    0.82
   3   3  -7   29.97    0.84
   2  -3  -7    9.31    0.29
  -2  -3   7    8.88    0.42
  -2   3   7    9.70    0.41
   2   3  -7    8.71    0.38
   2   3  -7    8.96    0.38
  -2   3   7    9.00    0.39
   2   3  -7    9.16    0.34
   1  -3  -7    1.35    0.10
  -1  -3   7    1.55    0.21
  -1   3   7    1.42    0.19
   1   3  -7    1.54    0.15
   1   3  -7    1.13    0.16
   1   3  -7    1.18    0.15
  -1   3   7    1.66    0.19
   0  -3   7   43.38    1.18
   0  -3  -7   43.25    0.89
   0   3  -7   44.41    1.14
   0   3   7   43.53    1.13
   0   3  -7   41.57    1.03
   0   3   7   42.26    1.09
  -1  -3  -7    2.45    0.13
   1  -3   7    2.38    0.27
  -1   3  -7    2.08    0.20
   1   3   7    2.66    0.25
  -1   3  -7    2.65    0.27
   1   3   7    2.25    0.25
   2  -3   7    1.03    0.19
   2  -3   7    1.37    0.22
   2   3   7    1.31    0.20
  -2   3  -7    0.97    0.14
   2   3   7    1.27    0.18
  -2   3  -7    1.10    0.19
   3  -3   7   25.98    0.89
   3  -3   7   25.61    0.92
   3   3   7   25.74    0.85
  -3   3  -7   26.54    0.72
   3   3   7   25.72    0.79
  -3   3  -7   25.22    1.05
  -3   3  -7   27.46    0.91
   4  -3   7    4.47    0.40
   4  -3   7    3.57    0.38
  -4   3  -7    3.77    0.44
   4   3   7    4.18    0.28
  -4   3  -7    3.56    0.37
  -4   3  -7    4.10    0.24
   4   3   7    3.83    0.36
   5  -3   7    3.11    0.38
  -5   3  -7    2.69    0.34
  -5   3  -7    2.95    0.40
   5   3   7    2.80    0.32
   6  -3   7    7.31    0.52
  -6   3  -7    6.13    0.51
   6   3   7    6.56    0.43
  -6   3  -7    7.14    0.49
   7  -3   7    4.27    0.49
  -7   3  -7    5.76    0.59
  -7   3  -7    4.47    0.48
   7   3   7    4.76    0.44
   8  -3   7   -0.07    0.11
   8   3   7    0.04    0.11
  -8   3  -7    0.01    0.13
   9  -3   7    3.35    0.48
  -9   3  -7    4.46    0.53
  12  -4  -7    1.46    0.32
  12   4  -7    1.73    0.28
  12   4  -7    2.11    0.29
  11  -4  -7   10.65    0.65
  11   4  -7   11.20    0.56
  11   4  -7   10.58    0.58
  10  -4  -7    6.63    0.48
  10   4  -7    5.97    0.39
  10   4  -7    6.51    0.41
   9  -4  -7    1.71    0.28
   9   4  -7    1.66    0.23
   9   4  -7    1.74    0.24
   8  -4  -7   70.15    1.75
   8   4  -7   67.56    1.65
   8   4  -7   67.95    1.66
   7  -4  -7    2.84    0.30
   7   4  -7    2.76    0.27
   7   4  -7    2.92    0.30
   6  -4  -7   32.96    0.95
  -6  -4   7   35.57    0.94
   6   4  -7   33.44    0.97
   6   4  -7   35.78    0.97
  -5  -4   7    4.20    0.28
   5  -4  -7    4.55    0.27
   5   4  -7    4.39    0.28
  -5   4   7    4.60    0.26
   5   4  -7    4.55    0.30
  -4  -4   7   14.18    0.54
   4  -4  -7   15.07    0.48
   4   4  -7   15.27    0.56
   4   4  -7   14.02    0.53
  -4   4   7   14.49    0.52
   4   4  -7   14.11    0.51
   3  -4  -7   21.16    0.57
  -3  -4   7   23.00    0.74
   3   4  -7   22.22    0.69
   3   4  -7   21.42    0.69
   3   4  -7   20.99    0.65
  -3   4   7   21.34    0.68
  -2  -4   7    1.49    0.21
   2   4  -7    2.09    0.17
  -2   4   7    1.76    0.22
   2   4  -7    1.53    0.19
   2   4  -7    1.77    0.21
  -1  -4   7    7.62    0.42
  -1   4   7    7.70    0.36
   1   4  -7    7.88    0.39
   1   4  -7    6.89    0.34
   1   4  -7    8.24    0.33
  -1   4   7    8.01    0.40
   0  -4   7    7.60    0.42
   0   4   7    6.28    0.33
   0   4  -7    7.03    0.33
   0   4   7    7.03    0.39
   1  -4   7    2.30    0.28
  -1   4  -7    3.10    0.22
   1   4   7    2.85    0.22
   1   4   7    2.26    0.27
  -1   4  -7    2.37    0.27
   2  -4   7   27.91    0.93
   2   4   7   27.70    0.81
  -2   4  -7   25.84    1.08
  -2   4  -7   27.25    0.75
   2   4   7   26.91    0.89
   3  -4   7    1.64    0.26
   3  -4   7    1.60    0.25
  -3   4  -7    1.91    0.20
  -3   4  -7    1.74    0.26
   3   4   7    1.44    0.23
   3   4   7    1.70    0.21
  -3   4  -7    1.56    0.30
   4  -4   7   27.99    1.03
  -4   4  -7   25.77    1.13
   4   4   7   29.87    0.98
   5  -4   7    0.30    0.15
   5   4   7    0.56    0.16
  -5   4  -7    0.49    0.20
  -5   4  -7    0.68    0.19
   6  -4   7    1.95    0.33
   6   4   7    2.05    0.30
  -6   4  -7    1.86    0.31
  -6   4  -7    1.65    0.33
   7  -4   7    1.80    0.34
  -7   4  -7    2.07    0.34
   7   4   7    1.84    0.29
   8  -4   7   28.63    1.23
   8   4   7   28.80    1.07
  -8   4  -7   30.90    1.23
  12  -5  -7    0.25    0.18
  12   5  -7    0.23    0.15
  12   5  -7    0.18    0.14
  11  -5  -7    0.73    0.22
  11   5  -7    1.00    0.21
  11   5  -7    0.69    0.19
  10  -5  -7    0.03    0.11
  10   5  -7    0.00    0.11
  10   5  -7    0.03    0.09
   9  -5  -7   14.16    0.69
   9   5  -7   14.48    0.62
   9   5  -7   15.23    0.65
   8  -5  -7    5.43    0.40
   8   5  -7    6.93    0.42
   8   5  -7    6.71    0.39
   7  -5  -7   22.62    0.79
   7   5  -7   21.56    0.74
   7   5  -7   23.24    0.80
   6  -5  -7    0.58    0.14
   6   5  -7    0.44    0.14
   6   5  -7    0.29    0.12
  -6   5   7    0.34    0.10
   5  -5  -7    2.18    0.23
  -5  -5   7    2.39    0.25
  -5   5   7    1.89    0.21
   5   5  -7    2.09    0.25
   5   5  -7    2.35    0.25
  -4  -5   7   41.69    1.13
   4   5  -7   41.69    1.13
   4   5  -7   43.67    1.14
  -4   5   7   43.15    1.09
   4   5  -7   41.15    1.11
  -3  -5   7   80.40    1.86
   3   5  -7   78.86    1.80
   3   5  -7   76.97    1.81
   3   5  -7   81.06    1.87
  -3   5   7   80.98    1.80
  -2  -5   7    0.11    0.10
   2   5  -7   -0.08    0.06
  -2   5   7   -0.03    0.06
   2   5  -7   -0.03    0.07
   2   5  -7   -0.01    0.07
  -1  -5   7    3.30    0.33
   1   5  -7    3.17    0.30
  -1   5   7    3.38    0.32
   1   5  -7    3.63    0.26
   0  -5   7   51.21    1.42
   0   5   7   53.38    1.39
   0   5  -7   53.20    1.39
   0   5   7   51.90    1.28
   0   5  -7   53.82    1.26
   1  -5   7    0.50    0.15
  -1   5  -7    0.75    0.17
  -1   5  -7    0.30    0.16
   1   5   7    0.65    0.13
   1   5   7    0.50    0.14
  -1   5  -7    0.35    0.11
   2  -5   7   19.34    0.79
  -2   5  -7   18.56    0.75
   2   5   7   19.63    0.65
  -2   5  -7   17.72    0.89
   2   5   7   17.75    0.73
  -2   5  -7   19.05    0.60
   3  -5   7   24.84    0.97
   3   5   7   25.21    0.92
  -3   5  -7   28.04    0.75
  -3   5  -7   24.74    0.94
   3   5   7   26.95    0.80
  -3   5  -7   27.10    1.15
   4  -5   7    2.22    0.33
  -4   5  -7    2.35    0.38
   4   5   7    2.38    0.31
  -4   5  -7    2.60    0.34
   5  -5   7    0.63    0.20
  -5   5  -7    0.74    0.24
   5   5   7    0.26    0.14
  -5   5  -7    0.33    0.17
   6  -5   7    0.52    0.20
  -6   5  -7    0.51    0.19
   6   5   7    0.31    0.16
   7  -5   7   12.98    0.77
   7   5   7   12.27    0.67
  -7   5  -7   13.00    0.75
   8  -5   7    1.55    0.34
  -8   5  -7    1.88    0.36
   8   5   7    2.38    0.36
  11  -6  -7    0.00    0.12
  11   6  -7    0.26    0.14
  11   6  -7   -0.07    0.12
  10  -6  -7    0.16    0.15
  10   6  -7    0.35    0.14
  10   6  -7    0.22    0.15
   9  -6  -7    0.92    0.22
   9   6  -7    1.38    0.25
   9   6  -7    1.21    0.21
   8   6  -7   18.38    0.76
   8   6  -7   19.90    0.72
   7   6  -7    0.26    0.12
   7   6  -7    0.26    0.12
   6   6  -7    8.50    0.43
   6   6  -7    7.71    0.45
  -5  -6   7    2.58    0.27
   5   6  -7    2.38    0.28
   5   6  -7    2.50    0.27
  -5   6   7    2.58    0.26
  -4  -6   7   35.31    1.01
  -4   6   7   35.22    0.99
   4   6  -7   34.91    1.03
   4   6  -7   35.75    1.03
   4   6  -7   35.25    1.01
  -4   6   7   34.30    0.87
  -3  -6   7    0.61    0.16
   3   6  -7    0.42    0.14
   3   6  -7    0.46    0.14
  -3   6   7    0.69    0.15
   3   6  -7    0.36    0.12
  -2  -6   7   97.94    2.24
   2   6  -7   94.55    2.18
  -2   6   7  100.15    2.21
   2   6  -7   99.23    2.25
   2   6  -7   94.84    2.13
   1   6  -7    7.03    0.52
   1   6  -7    6.41    0.36
   1   6  -7    6.53    0.39
  -1   6   7    6.23    0.40
   0   6  -7    4.45    0.33
   0   6  -7    4.32    0.49
   0   6   7    4.67    0.30
   0   6  -7    4.51    0.30
   0   6   7    5.08    0.36
   1   6   7   -0.09    0.06
  -1   6  -7    0.00    0.09
  -1   6  -7    0.08    0.09
  -1   6  -7    0.17    0.15
   1   6   7    0.19    0.12
   2   6   7  105.23    2.28
   2   6   7  102.06    2.45
  -2   6  -7  109.21    2.22
  -2   6  -7  108.49    2.92
  -2   6  -7  101.70    2.48
   3  -6   7    0.70    0.20
  -3   6  -7    0.97    0.22
   3   6   7    0.80    0.20
  -3   6  -7    0.77    0.25
   4  -6   7    8.41    0.56
   4   6   7    6.76    0.48
  -4   6  -7    7.58    0.61
  -4   6  -7    7.33    0.51
   5  -6   7    1.24    0.27
   5   6   7    0.83    0.22
  -5   6  -7    1.09    0.25
   6  -6   7    7.22    0.57
  -6   6  -7    6.30    0.59
   6   6   7    7.06    0.51
   7  -6   7    2.91    0.44
  -7   6  -7    2.79    0.42
   7   6   7    2.49    0.36
  10   7  -7    1.37    0.27
  10   7  -7    1.69    0.26
   9   7  -7    0.12    0.11
   9   7  -7    0.29    0.15
   8   7  -7    0.19    0.11
   8   7  -7    0.03    0.12
   7   7  -7    9.09    0.53
   7   7  -7    9.65    0.48
   6   7  -7    0.28    0.13
   6   7  -7    0.28    0.13
   5   7  -7    0.15    0.11
   5   7  -7    0.13    0.10
   4   7  -7    0.95    0.18
  -4   7   7    0.89    0.18
  -4   7   7    0.76    0.12
   4   7  -7    0.79    0.18
   4   7  -7    0.79    0.18
   3   7  -7    5.73    0.36
  -3   7   7    5.37    0.36
   3   7  -7    4.89    0.34
   3   7  -7    4.74    0.41
   3   7  -7    4.84    0.33
   2   7  -7    0.50    0.15
   2   7  -7    0.60    0.15
  -2   7   7    0.25    0.12
   2   7  -7    0.40    0.12
   2   7  -7    0.32    0.15
   1   7  -7    4.42    0.34
  -1   7   7    5.28    0.38
   1   7  -7    5.36    0.46
   1   7  -7    4.94    0.33
   0   7  -7    4.77    0.52
   0   7  -7    4.58    0.31
   0   7   7    5.33    0.40
   0   7  -7    5.33    0.38
   1   7   7    1.48    0.21
  -1   7  -7    2.01    0.24
   1   7   7    1.70    0.28
  -1   7  -7    1.98    0.28
  -1   7  -7    2.07    0.36
   2   7   7   11.69    0.63
  -2   7  -7   12.03    0.76
  -2   7  -7   12.15    0.63
  -3   7  -7    5.03    0.48
   3   7   7    4.22    0.44
   4  -7   7    0.02    0.13
   4   7   7   -0.01    0.10
  -4   7  -7    0.06    0.13
   5  -7   7    1.86    0.35
   5   7   7    1.73    0.32
  -5   7  -7    2.40    0.37
   6  -7   7    9.28    0.67
  -6   7  -7   11.69    0.72
   6   7   7    9.01    0.61
   8   8  -7   14.52    0.63
   8   8  -7   14.77    0.74
   7   8  -7   22.45    0.92
   7   8  -7   22.94    0.81
   6   8  -7    2.43    0.33
   6   8  -7    2.35    0.29
   5   8  -7    3.66    0.34
   5   8  -7    2.56    0.33
  -4   8   7    1.51    0.16
   4   8  -7    1.37    0.24
   4   8  -7    1.32    0.22
  -3   8   7    0.80    0.20
   3   8  -7    0.58    0.17
   3   8  -7    0.98    0.19
   3   8  -7    0.86    0.18
  -2   8   7   12.25    0.61
   2   8  -7   13.44    0.74
   2   8  -7   12.34    0.58
   2   8  -7   12.42    0.57
   2   8  -7   12.91    0.59
   1   8  -7    4.43    0.40
   1   8  -7    3.96    0.36
  -1   8   7    4.77    0.44
   1   8  -7    4.37    0.50
   0   8  -7    7.71    0.43
   0   8   7    7.91    0.51
   0   8  -7    8.78    0.63
   0   8  -7    8.55    0.49
  -1   8  -7    2.21    0.39
   1   8   7    2.28    0.33
  -1   8  -7    1.99    0.29
   2   8   7    5.23    0.51
  -2   8  -7    5.11    0.48
   3   8   7    2.40    0.36
  -3   8  -7    1.98    0.32
   4   8   7    8.15    0.58
  -4   8  -7    8.12    0.58
   6   9  -7    3.33    0.40
   5   9  -7    5.76    0.39
   5   9  -7    4.58    0.45
   4   9  -7   14.31    0.63
   4   9  -7   14.47    0.70
   3   9  -7    2.66    0.31
   3   9  -7    3.13    0.36
  -2   9   7    6.01    0.44
   2   9  -7    5.39    0.39
   2   9  -7    5.31    0.40
  -1   9   7   15.73    0.74
   1   9  -7   14.78    0.67
   1   9  -7   14.65    0.66
   0   9  -7    6.62    0.45
   0   9   7    5.88    0.54
  -1   9  -7    1.49    0.27
   1   9   7    1.64    0.30
  -2   9  -7    2.41    0.34
   2   9   7    1.58    0.32
  13   0  -8   -0.10    0.11
  12   0  -8    7.46    0.53
  11   0  -8    0.04    0.10
 -10   0   8    0.30    0.11
  10   0  -8    0.16    0.11
  10   0  -8    0.19    0.10
   9   0  -8    0.06    0.09
   9   0  -8    0.17    0.09
  -9   0   8    0.21    0.10
   8   0  -8   23.21    0.78
   8   0  -8   24.60    0.72
  -8   0   8   25.38    0.76
  -7   0   8   -0.06    0.05
   7   0  -8   -0.06    0.05
   7   0  -8   -0.04    0.05
  -6   0   8   37.49    1.00
   6   0  -8   37.95    0.98
   6   0  -8   36.25    0.94
   5   0  -8   -0.05    0.04
   5   0  -8    0.02    0.06
  -5   0   8   -0.01    0.06
   4   0  -8   14.87    0.49
  -4   0   8   15.05    0.55
   3   0  -8   -0.02    0.06
  -3   0   8   -0.01    0.05
   2   0  -8   54.74    1.20
   2   0  -8   53.90    1.22
  -2   0   8   53.36    1.34
  -1   0   8   -0.08    0.04
   1   0  -8    0.10    0.07
   0   0   8   20.57    0.65
   0   0   8   19.69    0.69
   0   0  -8   19.79    0.60
  -1   0  -8   -0.01    0.05
   1   0   8   -0.01    0.05
   1   0   8   -0.03    0.06
  -2   0  -8   17.78    0.61
   2   0   8   19.09    0.70
   2   0   8   17.68    0.61
  -3   0  -8    0.06    0.08
   3   0   8   -0.06    0.07
   3   0   8   -0.04    0.07
   3   0   8   -0.10    0.06
   4   0   8  119.67    2.68
  -4   0  -8  119.76    2.63
   4   0   8  122.10    2.68
   4   0   8  120.73    2.52
   5   0   8   -0.02    0.09
  -5   0  -8   -0.02    0.11
  -5   0  -8    0.10    0.09
   5   0   8    0.02    0.09
   5   0   8    0.06    0.09
  -6   0  -8    2.09    0.33
   6   0   8    1.90    0.24
   6   0   8    2.34    0.32
   6   0   8    1.95    0.28
  -6   0  -8    2.14    0.30
   7   0   8   -0.02    0.11
   7   0   8    0.01    0.11
  -7   0  -8    0.00    0.11
   8   0   8   14.28    0.75
  -8   0  -8   14.59    0.73
  13  -1  -8   13.03    0.75
  13   1  -8   11.37    0.70
  12  -1  -8    1.43    0.29
  12   1  -8    1.43    0.27
  11  -1  -8    6.60    0.47
  11   1  -8    7.16    0.48
  10  -1  -8   -0.04    0.09
  10   1  -8    0.03    0.08
  10   1  -8    0.01    0.08
   9  -1  -8   33.54    0.88
   9  -1  -8   35.27    1.07
  -9  -1   8   35.85    0.95
   9   1  -8   33.22    0.93
   9   1  -8   33.08    1.02
   8  -1  -8   14.38    0.50
  -8  -1   8   15.11    0.55
   8  -1  -8   14.76    0.59
   8   1  -8   14.57    0.57
   8   1  -8   14.05    0.53
  -8   1   8   14.27    0.54
   7  -1  -8   59.36    1.34
  -7  -1   8   59.46    1.41
   7  -1  -8   58.76    1.43
   7   1  -8   59.25    1.43
   7   1  -8   59.81    1.39
  -7   1   8   60.48    1.43
   6  -1  -8    2.15    0.22
   6  -1  -8    2.07    0.21
  -6  -1   8    2.16    0.23
   6   1  -8    2.67    0.24
   6   1  -8    1.83    0.20
  -6   1   8    2.30    0.23
  -5  -1   8    9.36    0.42
   5  -1  -8    8.42    0.36
  -5   1   8    9.09    0.41
   5   1  -8    8.53    0.37
   5   1  -8    8.57    0.37
   4  -1  -8   13.72    0.45
  -4  -1   8   13.53    0.53
  -4   1   8   14.16    0.53
   4   1  -8   13.36    0.48
   4   1  -8   12.76    0.48
   3  -1  -8   58.05    1.24
  -3  -1   8   54.01    1.37
  -3   1   8   55.40    1.35
   3   1  -8   55.33    1.29
  -2  -1   8    3.31    0.26
   2  -1  -8    3.72    0.21
   2   1  -8    3.92    0.19
  -2   1   8    4.01    0.27
  -2   1   8    4.20    0.26
   2   1  -8    3.72    0.24
  -1  -1   8   62.78    1.56
   1  -1  -8   66.48    1.39
   1   1  -8   64.00    1.46
  -1   1   8   62.80    1.47
  -1   1   8   66.64    1.55
   0  -1  -8   39.28    0.94
   0  -1   8   39.85    1.12
   0   1  -8   38.46    1.01
   0   1   8   41.02    1.09
   0   1   8   39.20    1.03
  -1  -1  -8   78.41    1.63
   1  -1   8   75.24    1.81
  -1   1  -8   73.79    1.70
   1   1   8   71.74    1.76
   1   1   8   76.79    1.71
  -2  -1  -8    2.08    0.21
   2  -1   8    1.89    0.25
   2   1   8    1.42    0.20
  -2   1  -8    1.98    0.24
   2   1   8    1.91    0.24
   3  -1   8   74.84    1.85
  -3  -1  -8   76.86    1.71
   3  -1   8   74.71    1.85
   3   1   8   74.35    1.74
  -3   1  -8   75.34    1.80
   3   1   8   78.37    1.77
   3   1   8   75.38    1.81
   4  -1   8    3.51    0.35
  -4  -1  -8    3.96    0.28
   4  -1   8    3.80    0.38
   4   1   8    3.34    0.34
  -4   1  -8    3.86    0.37
   4   1   8    3.78    0.29
   4   1   8    3.85    0.29
  -5  -1  -8    0.15    0.11
   5  -1   8    0.07    0.10
   5  -1   8    0.21    0.12
   5   1   8    0.43    0.14
  -5   1  -8    0.30    0.14
   5   1   8    0.23    0.12
   5   1   8   -0.02    0.09
   6  -1   8    0.10    0.13
   6  -1   8    0.10    0.11
  -6  -1  -8    0.39    0.15
   6   1   8    0.34    0.14
  -6   1  -8    0.23    0.14
  -6   1  -8    0.07    0.13
   6   1   8    0.20    0.12
   6   1   8   -0.01    0.10
   7  -1   8    1.97    0.32
  -7   1  -8    2.46    0.38
  -7   1  -8    2.41    0.34
   7   1   8    2.34    0.29
   8  -1   8    2.31    0.36
  -8   1  -8    3.05    0.39
  13  -2  -8    0.19    0.16
  13   2  -8    0.42    0.19
  12  -2  -8    0.17    0.15
  12   2  -8    0.26    0.15
  11  -2  -8    3.93    0.43
  11   2  -8    4.04    0.31
  11   2  -8    4.52    0.44
  10  -2  -8    6.08    0.44
  10   2  -8    6.63    0.42
  10   2  -8    6.38    0.37
   9  -2  -8    0.27    0.12
   9   2  -8    0.35    0.12
   9   2  -8    0.15    0.10
  -8  -2   8    0.94    0.16
   8  -2  -8    0.72    0.13
   8  -2  -8    0.99    0.18
   8   2  -8    1.00    0.17
   8   2  -8    1.26    0.19
   7  -2  -8    4.07    0.29
  -7  -2   8    4.09    0.28
   7  -2  -8    3.76    0.24
   7   2  -8    4.29    0.28
   7   2  -8    4.63    0.30
   6  -2  -8   28.53    0.80
  -6  -2   8   28.16    0.83
   6   2  -8   27.91    0.81
   6   2  -8   27.27    0.81
   5  -2  -8    0.38    0.10
  -5  -2   8    0.26    0.10
   5   2  -8    0.42    0.11
  -5   2   8    0.43    0.12
   5   2  -8    0.33    0.11
   4  -2  -8    8.88    0.34
  -4  -2   8    8.20    0.41
   4   2  -8    7.69    0.36
   4   2  -8    8.36    0.38
  -4   2   8    8.34    0.39
   3  -2  -8    0.25    0.08
  -3  -2   8    0.22    0.10
   3   2  -8    0.34    0.10
   3   2  -8    0.31    0.09
  -3   2   8    0.34    0.10
  -3   2   8    0.21    0.09
   3   2  -8    0.34    0.08
  -2  -2   8   27.97    0.87
   2  -2  -8   28.19    0.69
   2   2  -8   27.69    0.78
  -2   2   8   28.74    0.81
  -2   2   8   28.64    0.84
   2   2  -8   26.55    0.78
   2   2  -8   27.97    0.72
  -1  -2   8    9.57    0.47
   1  -2  -8    9.92    0.33
   1   2  -8   10.26    0.42
   1   2  -8    9.44    0.41
  -1   2   8    9.58    0.43
  -1   2   8    9.98    0.43
   0  -2   8    0.12    0.09
   0  -2  -8    0.05    0.06
   0   2  -8    0.06    0.06
   0   2   8    0.03    0.07
   0   2   8   -0.04    0.06
   1  -2   8    8.87    0.47
  -1  -2  -8    9.99    0.34
  -1   2  -8    9.64    0.44
   1   2   8    9.11    0.44
   1   2   8    9.61    0.45
   2  -2   8    5.70    0.38
  -2  -2  -8    5.85    0.27
   2  -2   8    4.74    0.36
   2   2   8    6.55    0.37
  -2   2  -8    5.84    0.36
   2   2   8    5.97    0.36
   3  -2   8    3.10    0.33
  -3  -2  -8    3.30    0.22
   3  -2   8    3.48    0.36
  -3   2  -8    3.23    0.33
   3   2   8    3.37    0.32
   3   2   8    2.67    0.29
   4  -2   8   18.71    0.79
   4  -2   8   18.51    0.76
   4   2   8   18.22    0.70
   4   2   8   19.49    0.71
  -4   2  -8   19.72    0.77
  -4   2  -8   19.44    0.92
   5  -2   8   10.44    0.59
   5  -2   8   10.16    0.56
   5   2   8   12.02    0.56
  -5   2  -8   11.95    0.71
   5   2   8   11.97    0.54
  -5   2  -8   10.77    0.58
   6  -2   8    0.62    0.20
   6  -2   8    0.67    0.18
  -6   2  -8    0.44    0.20
  -6   2  -8    0.42    0.17
   6   2   8    0.53    0.16
   7  -2   8    5.27    0.53
  -7   2  -8    5.11    0.55
  -7   2  -8    6.57    0.49
   7   2   8    5.68    0.40
   8  -2   8    9.95    0.66
  -8   2  -8    9.89    0.64
  12  -3  -8    0.36    0.18
  12   3  -8    0.12    0.12
  12   3  -8    0.11    0.13
  11  -3  -8    0.17    0.14
  11   3  -8    0.21    0.12
  11   3  -8   -0.09    0.09
  10  -3  -8   22.89    0.91
  10   3  -8   22.11    0.83
  10   3  -8   23.66    0.81
   9  -3  -8   32.45    1.07
   9   3  -8   32.82    1.01
   9   3  -8   33.70    1.00
   8  -3  -8    8.05    0.45
   8   3  -8    8.93    0.44
   8   3  -8    8.22    0.43
  -7  -3   8    0.54    0.14
   7  -3  -8    0.39    0.13
   7   3  -8    0.38    0.12
   7   3  -8    0.42    0.13
  -6  -3   8   93.16    2.06
   6  -3  -8   93.02    2.03
   6   3  -8   92.58    2.05
   6   3  -8   92.33    2.04
  -5  -3   8   13.48    0.54
   5  -3  -8   14.06    0.48
   5   3  -8   13.68    0.52
   5   3  -8   13.92    0.54
  -5   3   8   13.34    0.49
  -4  -3   8   48.73    1.27
   4  -3  -8   50.91    1.12
   4   3  -8   48.35    1.21
  -4   3   8   47.93    1.18
   4   3  -8   47.70    1.21
   4   3  -8   49.56    1.22
   3  -3  -8    0.71    0.10
  -3  -3   8    0.57    0.14
   3   3  -8    0.78    0.12
   3   3  -8    0.73    0.14
  -3   3   8    0.67    0.13
  -3   3   8    0.72    0.14
   3   3  -8    0.64    0.13
  -2  -3   8    1.65    0.23
   2  -3  -8    1.84    0.13
  -2   3   8    1.93    0.22
   2   3  -8    1.85    0.15
  -2   3   8    1.77    0.22
   2   3  -8    2.21    0.24
   2   3  -8    1.81    0.21
  -1  -3   8   33.45    1.01
   1  -3  -8   33.39    0.74
  -1   3   8   32.66    0.93
  -1   3   8   31.58    0.93
   1   3  -8   31.15    0.91
   1   3  -8   31.91    0.87
   0  -3   8   70.57    1.75
   0   3   8   69.07    1.65
   0   3  -8   69.49    1.66
   0   3   8   71.90    1.67
   0   3  -8   70.18    1.57
   1  -3   8   -0.02    0.07
   1   3   8    0.30    0.12
  -1   3  -8   -0.04    0.06
   1   3   8    0.09    0.07
  -1   3  -8   -0.02    0.06
   2  -3   8   17.67    0.73
   2   3   8   19.47    0.68
  -2   3  -8   17.31    0.69
  -2   3  -8   18.62    0.60
   2   3   8   18.33    0.70
   3  -3   8   16.31    0.71
   3  -3   8   16.47    0.71
  -3   3  -8   15.67    0.82
   3   3   8   15.00    0.64
  -3   3  -8   16.13    0.54
   3   3   8   16.44    0.63
  -3   3  -8   16.26    0.69
   4  -3   8    9.03    0.52
   4  -3   8    8.87    0.54
  -4   3  -8    8.82    0.51
   4   3   8    9.29    0.50
  -4   3  -8    9.25    0.39
   4   3   8    9.31    0.46
  -4   3  -8    8.53    0.61
   5  -3   8    0.30    0.15
   5  -3   8    0.27    0.14
  -5   3  -8    0.31    0.14
  -5   3  -8    0.35    0.18
   5   3   8    0.58    0.17
   6  -3   8   16.71    0.82
   6   3   8   17.46    0.74
  -6   3  -8   16.88    0.81
  -6   3  -8   17.13    0.92
   7  -3   8    2.38    0.38
   7   3   8    2.43    0.32
  -7   3  -8    1.72    0.32
   8  -3   8    2.61    0.41
  -8   3  -8    2.87    0.42
   8   3   8    2.91    0.37
  12  -4  -8    7.88    0.59
  12   4  -8    7.53    0.52
  12   4  -8    7.14    0.47
  11  -4  -8   13.12    0.72
  11   4  -8   14.16    0.68
  11   4  -8   13.07    0.62
  10  -4  -8    4.50    0.46
  10   4  -8    4.57    0.35
  10   4  -8    5.19    0.37
   9  -4  -8    4.88    0.39
   9   4  -8    4.94    0.35
   9   4  -8    5.51    0.37
   8  -4  -8    4.91    0.36
   8   4  -8    4.63    0.34
   8   4  -8    4.35    0.32
   7  -4  -8    1.94    0.25
   7   4  -8    1.58    0.23
   7   4  -8    1.64    0.22
   6  -4  -8   53.65    1.35
  -6  -4   8   56.75    1.38
   6   4  -8   54.80    1.37
   6   4  -8   53.29    1.38
  -5  -4   8   31.20    0.94
   5  -4  -8   31.24    0.86
   5   4  -8   33.23    0.93
  -5   4   8   32.21    0.88
   5   4  -8   31.31    0.93
   4  -4  -8    7.82    0.33
  -4  -4   8    7.78    0.42
   4   4  -8    7.44    0.39
   4   4  -8    7.75    0.37
  -4   4   8    8.42    0.39
   4   4  -8    7.74    0.40
  -3  -4   8   30.96    0.96
   3   4  -8   31.26    0.87
   3   4  -8   30.52    0.89
   3   4  -8   32.16    0.92
  -3   4   8   29.90    0.89
  -2  -4   8   12.50    0.56
  -2   4   8   12.18    0.52
  -2   4   8   12.37    0.50
   2   4  -8   12.22    0.49
   2   4  -8   11.82    0.50
  -1  -4   8   50.96    1.40
  -1   4   8   51.09    1.31
   1   4  -8   52.51    1.26
  -1   4   8   50.68    1.33
   1   4  -8   54.92    1.36
   0  -4   8    0.18    0.11
   0   4   8    0.52    0.13
   0   4  -8    0.16    0.08
   0   4  -8    0.22    0.11
   0   4   8    0.51    0.15
   1  -4   8   11.92    0.59
  -1   4  -8   13.08    0.49
   1   4   8   12.23    0.52
   1   4   8   12.61    0.57
   2  -4   8    4.98    0.38
   2   4   8    5.24    0.37
  -2   4  -8    5.05    0.53
  -2   4  -8    5.29    0.29
   2   4   8    4.55    0.31
  -2   4  -8    4.69    0.36
   3  -4   8    8.22    0.51
   3  -4   8    7.26    0.47
   3   4   8    9.09    0.44
   3   4   8    8.25    0.48
  -3   4  -8    7.99    0.60
  -3   4  -8    7.74    0.48
  -3   4  -8    8.50    0.38
   4  -4   8   19.00    0.84
   4  -4   8   18.94    0.81
  -4   4  -8   19.42    0.82
  -4   4  -8   19.66    0.98
   4   4   8   18.61    0.78
   5  -4   8   11.02    0.66
  -5   4  -8   11.09    0.63
  -5   4  -8    9.98    0.70
   5   4   8   10.75    0.59
   6  -4   8    0.04    0.13
   6   4   8    0.00    0.11
  -6   4  -8    0.21    0.16
   7  -4   8   12.43    0.76
   7   4   8   12.42    0.66
  -7   4  -8   12.47    0.74
  11  -5  -8    0.50    0.20
  11   5  -8    0.23    0.15
  11   5  -8    0.43    0.16
  10  -5  -8    6.73    0.49
  10   5  -8    6.90    0.43
  10   5  -8    5.84    0.42
   9  -5  -8    1.38    0.25
   9   5  -8    1.29    0.21
   9   5  -8    1.28    0.23
   8  -5  -8    0.84    0.20
   8   5  -8    1.01    0.20
   8   5  -8    1.00    0.19
   7  -5  -8    0.50    0.15
   7   5  -8    0.34    0.13
   7   5  -8    0.39    0.14
  -6  -5   8   20.38    0.71
   6   5  -8   21.20    0.77
   6   5  -8   19.95    0.71
  -6   5   8   20.77    0.65
  -5  -5   8    1.19    0.20
   5   5  -8    1.40    0.21
   5   5  -8    1.69    0.23
  -5   5   8    1.39    0.20
  -4  -5   8    0.15    0.10
   4   5  -8    0.13    0.10
   4   5  -8    0.16    0.09
   4   5  -8    0.34    0.12
  -4   5   8    0.07    0.08
  -3  -5   8    0.25    0.12
  -3   5   8    0.31    0.12
   3   5  -8    0.23    0.11
   3   5  -8    0.10    0.09
   3   5  -8    0.22    0.10
  -2  -5   8    1.24    0.21
  -2   5   8    1.70    0.24
   2   5  -8    1.85    0.24
   2   5  -8    1.57    0.21
  -1  -5   8    2.42    0.30
   1   5  -8    2.89    0.27
  -1   5   8    2.69    0.30
  -1   5   8    3.08    0.29
   1   5  -8    3.12    0.31
   0  -5   8   12.71    0.61
   0   5   8   12.44    0.59
   0   5  -8   13.29    0.52
   0   5  -8   14.11    0.60
   0   5   8   12.48    0.53
   1  -5   8    1.52    0.26
   1   5   8    1.18    0.19
  -1   5  -8    1.42    0.30
  -1   5  -8    0.81    0.15
  -1   5  -8    0.95    0.20
   1   5   8    1.25    0.22
   2  -5   8    1.58    0.26
   2   5   8    1.48    0.21
  -2   5  -8    1.31    0.29
  -2   5  -8    1.95    0.28
  -2   5  -8    1.66    0.20
   2   5   8    1.19    0.23
   3  -5   8    0.03    0.11
   3   5   8   -0.10    0.08
  -3   5  -8    0.05    0.10
  -3   5  -8   -0.01    0.12
   4  -5   8   10.35    0.63
  -4   5  -8   11.84    0.76
  -4   5  -8   11.32    0.63
   4   5   8   11.98    0.63
   5  -5   8    0.28    0.15
  -5   5  -8    0.41    0.18
   5   5   8    0.11    0.13
   6  -5   8    7.24    0.57
  -6   5  -8    7.84    0.57
   6   5   8    8.28    0.55
   7  -5   8    3.45    0.48
   7   5   8    4.01    0.45
  -7   5  -8    4.06    0.50
  10   6  -8    1.00    0.20
  10   6  -8    0.82    0.22
   9   6  -8    2.39    0.32
   9   6  -8    1.99    0.27
   8   6  -8    0.28    0.13
   8   6  -8    0.28    0.13
   7   6  -8    4.25    0.33
   7   6  -8    4.89    0.37
   6   6  -8    1.88    0.24
   6   6  -8    1.49    0.24
  -5  -6   8   45.89    1.25
  -5   6   8   46.23    1.20
   5   6  -8   46.14    1.25
   5   6  -8   44.94    1.28
  -4  -6   8    0.48    0.15
   4   6  -8    0.48    0.15
  -4   6   8    0.47    0.14
   4   6  -8    0.64    0.15
   4   6  -8    0.43    0.14
  -3  -6   8    6.74    0.41
   3   6  -8    6.49    0.36
   3   6  -8    6.32    0.39
   3   6  -8    5.71    0.37
  -3   6   8    6.29    0.39
  -2  -6   8    3.72    0.37
   2   6  -8    3.48    0.33
  -2   6   8    3.12    0.32
   2   6  -8    3.79    0.34
  -1  -6   8    9.64    0.52
  -1   6   8    8.50    0.49
   1   6  -8    8.77    0.48
  -1   6   8   10.12    0.47
   1   6  -8    9.41    0.45
   1   6  -8    9.62    0.64
   0  -6   8    4.43    0.43
   0   6  -8    4.55    0.52
   0   6  -8    4.97    0.32
   0   6  -8    4.33    0.40
   0   6   8    4.02    0.30
   0   6   8    4.52    0.42
   1   6   8   36.34    1.04
  -1   6  -8   36.78    1.17
  -1   6  -8   37.94    1.45
  -1   6  -8   35.62    1.00
   1   6   8   36.03    1.17
  -2   6  -8   15.63    0.73
  -2   6  -8   18.45    0.63
  -2   6  -8   17.59    0.94
   2   6   8   17.84    0.78
   3   6   8    1.67    0.28
  -3   6  -8    2.02    0.31
   4  -6   8    2.47    0.37
   4   6   8    1.94    0.31
  -4   6  -8    2.29    0.34
   5  -6   8   15.16    0.82
   5   6   8   14.87    0.76
  -5   6  -8   15.42    0.81
   6  -6   8    0.15    0.16
   6   6   8   -0.04    0.13
  -6   6  -8    0.11    0.15
   9   7  -8    1.11    0.22
   9   7  -8    1.20    0.26
   8   7  -8    1.38    0.23
   8   7  -8    1.40    0.26
   7   7  -8    6.05    0.44
   7   7  -8    6.69    0.42
   6   7  -8    4.17    0.32
   6   7  -8    3.71    0.39
  -5   7   8    0.67    0.11
   5   7  -8    0.85    0.18
   5   7  -8    0.62    0.18
   4   7  -8   13.96    0.60
  -4   7   8   15.42    0.63
   4   7  -8   13.71    0.62
   4   7  -8   14.22    0.61
   3   7  -8    9.66    0.62
   3   7  -8    8.80    0.46
   3   7  -8    8.96    0.48
   3   7  -8    8.78    0.48
  -3   7   8    9.00    0.49
   2   7  -8   -0.02    0.10
  -2   7   8    0.13    0.12
   2   7  -8    0.10    0.10
   2   7  -8    0.10    0.13
   1   7  -8    6.98    0.44
   1   7  -8    6.65    0.55
  -1   7   8    6.43    0.44
   1   7  -8    6.61    0.40
   0   7  -8   34.44    1.11
   0   7   8   33.77    1.01
   0   7  -8   36.00    1.40
   0   7  -8   33.64    1.01
   0   7   8   34.51    1.15
  -1   7  -8    0.46    0.20
  -1   7  -8    0.55    0.15
  -1   7  -8    0.33    0.16
   1   7   8    0.34    0.17
   2   7   8    8.54    0.55
  -2   7  -8    8.88    0.55
  -3   7  -8   -0.07    0.12
   3   7   8   -0.05    0.10
   4  -7   8    2.38    0.38
   4   7   8    2.41    0.36
  -4   7  -8    1.75    0.32
   5  -7   8    1.50    0.32
  -5   7  -8    2.32    0.37
   5   7   8    2.38    0.37
   8   8  -8   19.62    0.77
   7   8  -8    4.30    0.45
   7   8  -8    4.88    0.37
   6   8  -8    0.19    0.13
   6   8  -8   -0.01    0.11
   5   8  -8    4.13    0.38
   5   8  -8    4.30    0.43
   4   8  -8    2.77    0.33
   4   8  -8    3.07    0.34
   3   8  -8    5.21    0.38
  -3   8   8    5.05    0.39
   3   8  -8    4.16    0.40
   2   8  -8    7.00    0.44
   2   8  -8    6.28    0.53
   2   8  -8    6.34    0.42
  -2   8   8    7.23    0.47
   1   8  -8    2.39    0.31
   1   8  -8    2.08    0.28
   1   8  -8    1.74    0.34
  -1   8   8    1.67    0.28
   0   8  -8    2.18    0.28
   0   8  -8    2.60    0.33
   0   8   8    2.78    0.37
  -1   8  -8    3.14    0.38
   1   8   8    3.04    0.39
  -2   8  -8    4.72    0.48
   2   8   8    5.22    0.52
  -3   8  -8    0.11    0.14
   3   8   8   -0.05    0.12
   5   9  -8    1.33    0.24
   5   9  -8    1.04    0.25
   4   9  -8    0.02    0.10
   4   9  -8   -0.06    0.11
   3   9  -8    4.35    0.41
   3   9  -8    4.09    0.42
   2   9  -8    3.90    0.39
  -2   9   8    5.18    0.49
   2   9  -8    3.45    0.38
  -1   9   8    0.89    0.24
   1   9  -8    0.84    0.21
   1   9  -8    0.89    0.20
   0   9  -8    2.36    0.33
   0   9   8    2.43    0.36
  13   0  -9    3.54    0.45
  12   0  -9    0.06    0.13
  11   0  -9   12.15    0.64
  10   0  -9   -0.09    0.07
  10   0  -9    0.05    0.09
 -10   0   9   -0.07    0.07
   9   0  -9   11.06    0.53
   9   0  -9   11.64    0.48
  -9   0   9   11.62    0.51
   8   0  -9   -0.02    0.07
   8   0  -9   -0.06    0.06
  -8   0   9    0.01    0.07
   7   0  -9    3.33    0.25
   7   0  -9    4.49    0.28
  -7   0   9    3.39    0.31
  -6   0   9    0.01    0.07
   6   0  -9    0.05    0.07
   6   0  -9    0.02    0.07
   5   0  -9   68.73    1.58
   5   0  -9   70.67    1.58
  -5   0   9   71.95    1.68
  -4   0   9   -0.03    0.06
   4   0  -9   -0.02    0.06
   3   0  -9   11.27    0.43
  -3   0   9   11.19    0.50
   2   0  -9   -0.06    0.05
  -2   0   9   -0.01    0.06
  -1   0   9   23.56    0.81
   1   0  -9   23.46    0.69
   0   0  -9    0.12    0.07
   0   0   9    0.01    0.07
   1   0   9   67.89    1.72
   1   0   9   67.44    1.59
  -1   0  -9   69.24    1.57
  -2   0  -9    0.06    0.08
   2   0   9   -0.02    0.08
   2   0   9   -0.08    0.07
   3   0   9   28.50    0.87
   3   0   9   27.82    0.96
  -3   0  -9   29.17    0.89
   4   0   9    0.14    0.11
  -4   0  -9    0.01    0.08
   4   0   9    0.03    0.08
   4   0   9    0.08    0.11
   5   0   9   43.99    1.33
  -5   0  -9   45.45    1.30
   5   0   9   46.16    1.22
   5   0   9   46.10    1.35
  -5   0  -9   43.81    1.54
   6   0   9    0.10    0.10
   6   0   9    0.03    0.11
   6   0   9   -0.02    0.10
  -6   0  -9   -0.02    0.10
  -6   0  -9   -0.03    0.12
   7   0   9    1.21    0.27
  13  -1  -9    0.97    0.26
  13   1  -9    1.47    0.30
  12  -1  -9    0.59    0.21
  12   1  -9    0.24    0.15
  11  -1  -9    2.05    0.31
  11   1  -9    1.81    0.29
 -11   1   9    1.93    0.25
  10  -1  -9   37.05    1.17
  10   1  -9   36.18    1.03
  10   1  -9   35.80    1.14
 -10   1   9   36.99    1.06
   9  -1  -9    1.96    0.22
  -9  -1   9    2.00    0.24
   9  -1  -9    1.56    0.24
   9   1  -9    1.89    0.25
   9   1  -9    2.04    0.24
  -9   1   9    1.54    0.22
   8  -1  -9    8.46    0.38
  -8  -1   9    8.93    0.43
   8  -1  -9    7.70    0.42
   8   1  -9    7.82    0.42
  -8   1   9    8.44    0.42
   8   1  -9    8.42    0.41
  -7  -1   9    2.88    0.29
   7  -1  -9    2.59    0.25
   7  -1  -9    3.05    0.23
  -7   1   9    3.13    0.29
   7   1  -9    3.56    0.26
   7   1  -9    3.31    0.29
  -6  -1   9   17.18    0.64
   6  -1  -9   17.76    0.59
  -6   1   9   17.90    0.65
   6   1  -9   17.49    0.60
   6   1  -9   16.45    0.59
  -5  -1   9    5.94    0.36
   5  -1  -9    6.06    0.30
  -5   1   9    5.39    0.33
   5   1  -9    5.59    0.32
   5   1  -9    5.92    0.32
  -4  -1   9  102.36    2.29
   4  -1  -9  103.92    2.13
   4   1  -9  101.44    2.17
   4   1  -9  100.32    2.17
  -4   1   9  106.15    2.28
   3  -1  -9    1.36    0.16
  -3  -1   9    0.99    0.18
   3   1  -9    1.26    0.17
  -3   1   9    1.13    0.19
   2  -1  -9    2.15    0.20
  -2  -1   9    2.01    0.25
   2   1  -9    1.71    0.20
  -2   1   9    1.29    0.20
  -2   1   9    1.59    0.21
  -1  -1   9    0.91    0.18
   1  -1  -9    0.79    0.13
  -1   1   9    1.02    0.18
   1   1  -9    1.12    0.16
  -1   1   9    0.83    0.15
   0  -1   9   70.41    1.74
   0  -1  -9   68.65    1.50
   0   1  -9   67.99    1.59
   0   1   9   67.66    1.60
   0   1   9   69.62    1.70
  -1  -1  -9   48.10    1.13
   1  -1   9   47.80    1.33
   1   1   9   43.79    1.27
  -1   1  -9   46.69    1.21
   1   1   9   47.17    1.23
  -2  -1  -9   15.25    0.53
   2  -1   9   15.05    0.66
   2   1   9   14.33    0.59
   2   1   9   15.66    0.65
  -2   1  -9   16.01    0.61
   3  -1   9    0.85    0.19
   3  -1   9    0.91    0.20
  -3  -1  -9    0.85    0.16
  -3   1  -9    0.97    0.19
   3   1   9    0.87    0.19
   3   1   9    0.66    0.15
   4  -1   9    5.12    0.39
  -4  -1  -9    5.73    0.35
   4  -1   9    5.60    0.41
   4   1   9    5.72    0.37
   4   1   9    6.08    0.39
   4   1   9    5.18    0.38
  -4   1  -9    5.82    0.39
   5  -1   9   16.16    0.72
   5  -1   9   16.22    0.74
  -5   1  -9   15.84    0.85
   5   1   9   14.33    0.63
  -5   1  -9   16.32    0.71
   5   1   9   15.49    0.68
   6  -1   9   31.46    1.14
   6  -1   9   31.22    1.09
  -6   1  -9   30.76    1.09
  -6   1  -9   32.04    1.29
   6   1   9   30.20    0.99
   6   1   9   31.59    1.04
   7  -1   9    0.01    0.12
   7   1   9    0.08    0.12
  -7   1  -9    0.20    0.15
   8  -1   9    8.86    0.62
  -8   1  -9    8.05    0.57
  12  -2  -9    2.78    0.39
  12   2  -9    3.05    0.38
  11  -2  -9    4.11    0.44
  11   2  -9    2.91    0.31
  11   2  -9    2.51    0.33
  10  -2  -9    0.99    0.21
  10   2  -9    0.87    0.18
  10   2  -9    1.16    0.21
   9  -2  -9   10.56    0.54
   9   2  -9    9.58    0.49
   9   2  -9    9.82    0.48
  -8  -2   9    0.43    0.13
   8  -2  -9    0.66    0.16
   8  -2  -9    0.60    0.13
   8   2  -9    0.40    0.13
   8   2  -9    0.54    0.14
   7  -2  -9    5.37    0.33
  -7  -2   9    5.71    0.35
  -7   2   9    6.08    0.36
   7   2  -9    5.39    0.33
   7   2  -9    5.83    0.35
  -6  -2   9    7.56    0.40
   6  -2  -9    6.83    0.34
   6   2  -9    7.49    0.37
   6   2  -9    6.58    0.36
  -6   2   9    6.77    0.38
  -5  -2   9    2.11    0.25
   5  -2  -9    1.75    0.19
   5   2  -9    1.41    0.20
  -5   2   9    1.48    0.21
   5   2  -9    1.85    0.22
   4  -2  -9    0.15    0.07
  -4  -2   9    0.07    0.09
   4   2  -9   -0.05    0.05
   4   2  -9   -0.03    0.06
  -4   2   9    0.73    0.16
  -3  -2   9    0.33    0.12
   3  -2  -9    0.44    0.10
   3   2  -9    0.36    0.11
  -3   2   9    0.27    0.10
   3   2  -9    0.28    0.10
  -3   2   9    0.31    0.11
  -2  -2   9   12.11    0.56
   2  -2  -9   13.51    0.43
   2   2  -9   12.55    0.50
  -2   2   9   12.83    0.54
  -2   2   9   13.77    0.54
   2   2  -9   12.48    0.50
  -1  -2   9   15.25    0.64
   1  -2  -9   15.06    0.46
  -1   2   9   15.23    0.61
   1   2  -9   15.32    0.55
   1   2  -9   14.68    0.55
  -1   2   9   14.41    0.57
   0  -2   9   10.98    0.55
   0  -2  -9   11.94    0.40
   0   2   9   10.77    0.51
   0   2   9   10.69    0.49
   0   2  -9   11.07    0.48
   1  -2   9   37.59    1.15
  -1  -2  -9   37.88    0.90
   1   2   9   37.18    1.07
   1   2   9   35.89    1.08
  -1   2  -9   35.47    1.05
   2  -2   9   17.25    0.73
  -2   2  -9   17.64    0.68
   2   2   9   18.87    0.71
   2   2   9   17.08    0.67
   3  -2   9   13.55    0.65
   3  -2   9   13.61    0.65
   3   2   9   13.76    0.61
  -3   2  -9   13.67    0.62
   3   2   9   14.02    0.61
   4  -2   9    8.64    0.52
   4  -2   9    8.63    0.51
  -4   2  -9    7.92    0.48
  -4   2  -9    8.17    0.61
   4   2   9    7.99    0.46
   4   2   9    8.69    0.48
   5  -2   9   10.01    0.60
   5  -2   9   10.14    0.58
   5   2   9   10.96    0.56
  -5   2  -9   10.17    0.58
  -5   2  -9   11.05    0.71
   5   2   9   11.02    0.55
   6  -2   9    1.19    0.26
   6  -2   9    0.87    0.22
  -6   2  -9    1.24    0.29
   6   2   9    1.31    0.24
  -6   2  -9    0.76    0.22
   7  -2   9   11.61    0.70
   7   2   9   12.03    0.61
  -7   2  -9   11.62    0.68
  12  -3  -9   23.07    1.00
  12   3  -9   21.15    0.81
  12   3  -9   22.40    0.94
  11  -3  -9   11.83    0.67
  11   3  -9   14.44    0.68
  11   3  -9   11.59    0.57
  10  -3  -9    6.56    0.47
  10   3  -9    5.17    0.38
  10   3  -9    6.01    0.39
   9  -3  -9   19.00    0.78
   9   3  -9   19.36    0.74
   9   3  -9   19.83    0.74
   8  -3  -9    4.84    0.35
   8  -3  -9    4.67    0.28
  -8  -3   9    4.95    0.33
   8   3  -9    4.96    0.35
   8   3  -9    5.33    0.35
  -7  -3   9   58.08    1.47
   7  -3  -9   57.90    1.46
   7   3  -9   58.93    1.48
   7   3  -9   59.69    1.48
   6  -3  -9    7.95    0.39
  -6  -3   9    7.70    0.42
   6   3  -9    7.11    0.39
   6   3  -9    8.16    0.42
   5  -3  -9    4.89    0.28
  -5  -3   9    5.01    0.34
   5   3  -9    5.34    0.32
   5   3  -9    5.14    0.33
  -5   3   9    4.90    0.33
   4  -3  -9   47.69    1.06
  -4  -3   9   44.20    1.24
   4   3  -9   43.54    1.14
  -4   3   9   42.59    1.13
  -4   3   9   42.63    1.19
   4   3  -9   44.74    1.16
   4   3  -9   46.06    1.18
  -3  -3   9   61.86    1.59
   3  -3  -9   63.31    1.34
  -3   3   9   61.15    1.53
   3   3  -9   62.83    1.48
  -3   3   9   60.63    1.48
   3   3  -9   59.70    1.48
  -2  -3   9    3.57    0.36
   2  -3  -9    3.06    0.18
  -2   3   9    3.13    0.30
  -2   3   9    3.14    0.30
   2   3  -9    3.07    0.29
   2   3  -9    3.04    0.28
  -1  -3   9   26.02    0.91
  -1   3   9   25.10    0.83
  -1   3   9   24.57    0.83
   1   3  -9   25.71    0.78
   1   3  -9   27.17    0.83
   0  -3   9    4.95    0.37
   0   3  -9    4.99    0.31
   0   3   9    4.92    0.33
   0   3  -9    4.74    0.32
   0   3   9    4.54    0.33
   1  -3   9    9.68    0.53
  -1   3  -9   11.27    0.46
   1   3   9   10.14    0.50
  -1   3  -9   10.30    0.50
   1   3   9    9.64    0.49
   2  -3   9    5.36    0.40
   2   3   9    5.34    0.37
  -2   3  -9    5.29    0.31
   2   3   9    5.21    0.36
  -2   3  -9    5.35    0.38
   3  -3   9   13.20    0.66
   3  -3   9   13.38    0.66
   3   3   9   13.22    0.62
  -3   3  -9   13.14    0.62
  -3   3  -9   13.28    0.51
   3   3   9   13.84    0.60
   4  -3   9    0.16    0.13
   4  -3   9    0.21    0.13
  -4   3  -9    0.14    0.12
  -4   3  -9    0.21    0.10
   4   3   9    0.25    0.13
  -4   3  -9    0.34    0.18
   4   3   9    0.12    0.11
   5  -3   9    5.13    0.49
   5  -3   9    4.77    0.49
  -5   3  -9    5.13    0.57
  -5   3  -9    5.70    0.44
   5   3   9    5.49    0.40
   6  -3   9   11.74    0.70
  -6   3  -9   11.61    0.67
   6   3   9   12.21    0.62
   7  -3   9    2.02    0.36
   7   3   9    2.00    0.31
  -7   3  -9    2.27    0.37
  12  -4  -9    6.36    0.60
  12   4  -9    6.12    0.44
  12   4  -9    6.07    0.47
  11  -4  -9    0.05    0.12
  11   4  -9   -0.07    0.09
  11   4  -9    0.02    0.10
  10  -4  -9    0.57    0.19
  10   4  -9    0.51    0.16
  10   4  -9    0.67    0.18
   9  -4  -9    8.98    0.53
   9   4  -9   10.44    0.54
   9   4  -9   10.36    0.52
   8  -4  -9   20.52    0.78
   8   4  -9   20.60    0.75
   8   4  -9   21.46    0.79
   7  -4  -9   12.34    0.54
  -7  -4   9   12.76    0.55
   7   4  -9   12.36    0.54
   7   4  -9   12.32    0.57
   6  -4  -9   41.34    1.11
  -6  -4   9   43.60    1.19
   6   4  -9   41.87    1.18
   6   4  -9   40.64    1.14
  -5  -4   9   17.16    0.67
   5   4  -9   15.52    0.61
   5   4  -9   16.52    0.64
  -5   4   9   16.81    0.60
  -4  -4   9   21.23    0.77
   4   4  -9   19.15    0.66
   4   4  -9   20.07    0.70
  -4   4   9   18.92    0.68
  -4   4   9   19.31    0.71
   4   4  -9   19.11    0.69
  -3  -4   9    3.56    0.35
  -3   4   9    2.89    0.29
   3   4  -9    3.35    0.31
  -3   4   9    2.81    0.29
   3   4  -9    3.07    0.29
  -2  -4   9   27.41    0.95
   2   4  -9   30.02    0.88
   2   4  -9   27.70    0.88
  -2   4   9   29.99    0.92
  -2   4   9   27.89    0.90
  -1  -4   9    7.78    0.47
  -1   4   9    7.78    0.44
  -1   4   9    7.79    0.42
   1   4  -9    8.09    0.43
   1   4  -9    8.52    0.41
   0  -4   9    5.69    0.41
   0   4   9    4.97    0.34
   0   4  -9    4.83    0.34
   0   4   9    5.18    0.36
   0   4  -9    4.95    0.31
   1  -4   9   19.93    0.82
   1   4   9   21.21    0.80
  -1   4  -9   20.81    0.68
   1   4   9   20.82    0.75
  -1   4  -9   20.27    0.78
   2  -4   9   21.03    0.86
  -2   4  -9   21.69    0.83
   2   4   9   20.36    0.81
   2   4   9   22.69    0.79
  -2   4  -9   20.48    0.68
   3  -4   9   -0.02    0.09
  -3   4  -9   -0.08    0.10
  -3   4  -9    0.00    0.07
  -3   4  -9   -0.03    0.09
   3   4   9    0.01    0.09
   3   4   9    0.02    0.09
   4  -4   9   13.94    0.71
   4  -4   9   14.42    0.74
  -4   4  -9   14.70    0.87
   4   4   9   14.82    0.70
  -4   4  -9   15.37    0.73
   5  -4   9    2.93    0.40
  -5   4  -9    2.90    0.38
   5   4   9    2.54    0.34
   6  -4   9    2.25    0.37
  -6   4  -9    2.50    0.38
   6   4   9    2.65    0.35
  11  -5  -9    2.47    0.37
  11   5  -9    2.98    0.37
  11   5  -9    2.33    0.32
  10  -5  -9    0.58    0.19
  10   5  -9    0.51    0.16
  10   5  -9    0.52    0.17
   9   5  -9    0.86    0.19
   9   5  -9    0.79    0.20
   8   5  -9    3.10    0.35
   8   5  -9    3.24    0.33
   7   5  -9    4.90    0.35
   7   5  -9    5.29    0.38
  -6  -5   9    1.49    0.23
   6   5  -9    1.21    0.20
   6   5  -9    1.74    0.25
  -6   5   9    1.48    0.21
  -5  -5   9    1.05    0.20
   5   5  -9    0.68    0.16
   5   5  -9    0.75    0.17
  -5   5   9    1.07    0.19
  -4  -5   9    7.84    0.45
   4   5  -9    7.89    0.43
   4   5  -9    6.57    0.37
   4   5  -9    6.74    0.40
  -4   5   9    6.95    0.39
  -3  -5   9   17.09    0.71
   3   5  -9   17.17    0.67
  -3   5   9   17.92    0.68
   3   5  -9   17.16    0.66
  -3   5   9   18.14    0.69
  -2  -5   9    0.14    0.11
  -2   5   9    0.09    0.11
  -2   5   9    0.04    0.08
   2   5  -9    0.08    0.09
   2   5  -9    0.14    0.11
  -1  -5   9   23.26    0.89
   1   5  -9   23.35    0.77
  -1   5   9   25.43    0.84
   1   5  -9   24.00    0.84
  -1   5   9   23.92    0.85
   0  -5   9    6.93    0.47
   0   5   9    7.57    0.42
   0   5  -9    7.05    0.43
   0   5  -9    7.73    0.40
   0   5   9    7.51    0.46
   1  -5   9    0.65    0.19
   1   5   9    0.88    0.20
  -1   5  -9    1.01    0.18
  -1   5  -9    1.28    0.23
  -1   5  -9    0.87    0.26
   1   5   9    0.94    0.18
   2  -5   9    2.86    0.36
  -2   5  -9    2.84    0.27
  -2   5  -9    3.15    0.45
   2   5   9    2.99    0.32
   2   5   9    2.42    0.32
  -2   5  -9    2.91    0.34
  -3   5  -9   10.15    0.59
   3   5   9   10.46    0.59
   4  -5   9    0.21    0.14
  -4   5  -9    0.03    0.13
   4   5   9    0.17    0.13
   5  -5   9   10.92    0.69
  -5   5  -9   11.81    0.69
   5   5   9   10.73    0.63
   6  -5   9    0.54    0.22
   6   5   9    0.81    0.22
  -6   5  -9    0.76    0.25
  10   6  -9    0.49    0.17
  10   6  -9    0.33    0.16
   9   6  -9    0.32    0.16
   9   6  -9    0.16    0.12
   8   6  -9   10.83    0.55
   8   6  -9   10.99    0.59
   7   6  -9    0.41    0.15
   7   6  -9    0.59    0.17
   6   6  -9    5.24    0.36
   6   6  -9    4.03    0.40
  -5  -6   9    0.58    0.17
   5   6  -9    0.41    0.15
   5   6  -9    0.40    0.15
  -5   6   9    0.64    0.16
  -4  -6   9    1.27    0.22
   4   6  -9    1.56    0.24
  -4   6   9    1.41    0.23
   4   6  -9    1.06    0.20
   4   6  -9    1.48    0.21
  -3  -6   9    5.02    0.38
   3   6  -9    3.82    0.37
  -3   6   9    4.82    0.35
   3   6  -9    4.28    0.38
  -2  -6   9    9.46    0.54
  -2   6   9   10.24    0.50
   2   6  -9   10.18    0.50
   2   6  -9   10.45    0.52
  -2   6   9   10.84    0.54
  -1  -6   9    0.91    0.21
  -1   6   9    0.96    0.20
   1   6  -9    0.81    0.19
   1   6  -9    1.15    0.20
  -1   6   9    1.05    0.19
   0  -6   9   14.94    0.72
   0   6  -9   16.66    0.91
   0   6   9   15.01    0.70
   0   6   9   15.90    0.64
   0   6  -9   15.11    0.61
   0   6  -9   15.50    0.69
  -1   6  -9   11.86    0.52
  -1   6  -9   11.02    0.60
   1   6   9   12.74    0.65
   1   6   9   12.30    0.56
  -1   6  -9   12.63    0.80
  -2   6  -9    5.35    0.49
   2   6   9    5.03    0.48
   3   6   9    3.76    0.43
  -3   6  -9    4.16    0.45
  -4   6  -9   10.88    0.66
   4   6   9   11.04    0.65
   5  -6   9    1.05    0.28
  -5   6  -9    1.19    0.27
   5   6   9    1.31    0.28
   9   7  -9   11.50    0.60
   8   7  -9    1.20    0.25
   8   7  -9    0.77    0.19
   7   7  -9    5.00    0.37
   7   7  -9    4.68    0.45
   6   7  -9   12.48    0.59
   6   7  -9   12.28    0.63
   5   7  -9    1.44    0.26
   5   7  -9    1.73    0.27
  -4  -7   9    1.72    0.27
  -4   7   9    1.23    0.22
   4   7  -9    1.54    0.23
   4   7  -9    1.56    0.25
   4   7  -9    2.00    0.28
  -3   7   9   12.40    0.60
   3   7  -9   12.03    0.58
   3   7  -9   11.28    0.57
   3   7  -9   13.46    0.78
  -2   7   9    3.15    0.35
   2   7  -9    2.31    0.29
  -2   7   9    2.77    0.31
   2   7  -9    3.01    0.44
   2   7  -9    2.79    0.33
  -1   7   9    8.65    0.52
  -1   7   9    8.06    0.46
   1   7  -9    7.83    0.48
   1   7  -9    8.53    0.46
   1   7  -9    8.32    0.64
   0   7  -9    0.35    0.14
   0   7  -9    0.29    0.14
   0   7   9    0.43    0.15
   0   7   9    0.08    0.12
  -1   7  -9    7.60    0.50
  -1   7  -9    6.01    0.38
   1   7   9    5.88    0.53
   2   7   9    1.33    0.28
  -2   7  -9    1.11    0.25
   3   7   9   23.94    1.02
  -3   7  -9   24.59    1.02
   7   8  -9    6.30    0.43
   6   8  -9    0.17    0.13
   6   8  -9    0.12    0.13
   5   8  -9   16.20    0.70
   5   8  -9   14.79    0.72
  -4   8   9   16.25    0.71
   4   8  -9   15.67    0.72
   4   8  -9   17.10    0.72
   3   8  -9   12.64    0.63
   3   8  -9   13.02    0.63
  -3   8   9   12.17    0.62
   2   8  -9    3.57    0.37
   2   8  -9    3.78    0.40
   1   8  -9    9.04    0.54
  -1   8   9    9.73    0.58
  -1   8   9    9.24    0.50
   1   8  -9    9.17    0.51
   0   8  -9    3.43    0.39
   0   8  -9    3.37    0.35
   0   8   9    2.46    0.36
  -1   8  -9   13.38    0.70
   1   8   9   13.20    0.73
  12   0 -10    9.17    0.59
  11   0 -10   -0.01    0.10
 -10   0  10    0.83    0.17
  10   0 -10    0.62    0.17
  10   0 -10    0.57    0.15
   9   0 -10   -0.03    0.07
  -9   0  10    0.13    0.10
   9   0 -10    0.04    0.09
   8   0 -10   11.80    0.50
   8   0 -10   12.05    0.53
  -8   0  10   12.88    0.56
   7   0 -10    0.00    0.07
   7   0 -10   -0.01    0.07
  -7   0  10    0.04    0.08
   6   0 -10   16.67    0.59
  -6   0  10   14.65    0.62
   6   0 -10   15.53    0.58
  -5   0  10    0.04    0.08
   5   0 -10    0.01    0.07
   5   0 -10    0.04    0.07
   4   0 -10    2.78    0.22
  -4   0  10    2.52    0.29
  -3   0  10    0.11    0.09
   3   0 -10    0.03    0.08
   2   0 -10   70.23    1.60
  -2   0  10   72.64    1.80
   1   0 -10   -0.05    0.07
  -1   0  10    0.01    0.08
   0   0 -10    7.24    0.36
   0   0  10    7.43    0.45
   1   0  10    0.17    0.11
  -1   0 -10    0.01    0.08
   2   0  10   64.00    1.73
  -2   0 -10   66.83    1.59
   2   0  10   66.25    1.61
   3   0  10    0.28    0.14
   3   0  10    0.02    0.08
  -3   0 -10    0.14    0.10
   4   0  10   33.23    1.01
  -4   0 -10   31.29    1.01
   4   0  10   32.25    1.11
  -5   0 -10    0.01    0.14
   5   0  10    0.07    0.12
  -5   0 -10    0.02    0.10
   5   0  10    0.09    0.11
   5   0  10   -0.11    0.08
   6   0  10    0.53    0.18
   6   0  10    0.36    0.15
  12  -1 -10    0.09    0.13
  12   1 -10    0.17    0.14
  11  -1 -10    0.27    0.15
  11   1 -10   -0.01    0.10
 -11   1  10    0.14    0.12
  11   1 -10    0.09    0.10
  10  -1 -10    3.71    0.38
 -10   1  10    4.24    0.38
  10   1 -10    3.76    0.37
  10   1 -10    3.63    0.33
   9  -1 -10    0.36    0.13
   9  -1 -10    0.29    0.11
  -9  -1  10    0.60    0.16
  -9   1  10    0.58    0.15
   9   1 -10    0.47    0.13
   9   1 -10    0.61    0.16
   8  -1 -10   10.80    0.45
   8  -1 -10    9.70    0.47
  -8  -1  10   11.44    0.53
   8   1 -10   10.40    0.48
   8   1 -10    9.52    0.48
  -8   1  10    9.57    0.49
   7  -1 -10   17.85    0.64
  -7  -1  10   18.53    0.70
   7  -1 -10   18.48    0.63
   7   1 -10   17.77    0.65
   7   1 -10   17.39    0.64
  -7   1  10   18.15    0.69
   6  -1 -10    0.02    0.07
  -6  -1  10   -0.03    0.07
   6   1 -10   -0.05    0.06
   6   1 -10    0.00    0.07
  -6   1  10   -0.01    0.07
   5  -1 -10    6.68    0.33
  -5  -1  10    6.25    0.39
  -5   1  10    6.69    0.40
   5   1 -10    6.47    0.36
   5   1 -10    6.85    0.36
  -4  -1  10    0.10    0.09
   4  -1 -10    0.12    0.08
   4   1 -10    0.01    0.07
  -4   1  10    0.00    0.08
   4   1 -10    0.14    0.09
   3  -1 -10    2.72    0.21
  -3  -1  10    3.09    0.34
  -3   1  10    3.17    0.33
   3   1 -10    3.07    0.24
   2  -1 -10    3.30    0.22
  -2  -1  10    2.50    0.30
  -2   1  10    3.62    0.36
   2   1 -10    3.23    0.25
  -1  -1  10   12.86    0.61
   1  -1 -10   13.36    0.47
   1   1 -10   13.88    0.53
  -1   1  10   13.60    0.56
  -1   1  10   12.15    0.58
   0  -1  10    0.62    0.17
   0  -1 -10    0.52    0.12
   0   1 -10    0.46    0.13
   0   1  10    0.67    0.18
   0   1  10    0.32    0.12
   1  -1  10   26.69    0.96
  -1  -1 -10   26.96    0.77
   1   1  10   27.16    0.87
   1   1  10   27.29    0.94
  -1   1 -10   25.03    0.82
   2  -1  10    4.29    0.42
  -2  -1 -10    5.16    0.30
   2   1  10    5.37    0.39
   2   1  10    5.17    0.36
  -2   1 -10    4.37    0.32
   3  -1  10    8.84    0.53
  -3   1 -10    8.06    0.45
   3   1  10    7.78    0.48
   3   1  10    8.01    0.45
   4  -1  10    0.45    0.16
   4   1  10    0.49    0.16
  -4   1 -10    0.24    0.13
   4   1  10    0.32    0.15
   5  -1  10   12.15    0.66
   5  -1  10   13.09    0.68
   5   1  10   14.47    0.68
   5   1  10   13.19    0.61
  -5   1 -10   13.03    0.65
  -5   1 -10   13.19    0.80
   6  -1  10    0.13    0.15
   6  -1  10   -0.05    0.11
  -6   1 -10   -0.06    0.10
   6   1  10    0.20    0.14
   7  -1  10   -0.04    0.12
   7  -1  10   -0.04    0.14
  -7   1 -10    0.02    0.14
  12  -2 -10   33.88    1.26
  12   2 -10   32.87    1.20
 -12   2  10   33.85    1.09
  11  -2 -10    4.64    0.47
 -11   2  10    5.02    0.37
  11   2 -10    4.66    0.35
  11   2 -10    4.65    0.44
  10  -2 -10   -0.20    0.07
 -10   2  10   -0.06    0.08
  10   2 -10   -0.06    0.09
  10   2 -10    0.06    0.10
  -9  -2  10   16.30    0.65
   9  -2 -10   15.69    0.68
   9  -2 -10   15.66    0.57
   9   2 -10   16.35    0.66
  -9   2  10   16.69    0.68
   9   2 -10   16.17    0.67
   8  -2 -10   39.66    1.15
  -8  -2  10   42.12    1.18
   8  -2 -10   41.47    1.07
   8   2 -10   40.99    1.14
  -8   2  10   39.98    1.17
   8   2 -10   39.45    1.15
  -7  -2  10    6.25    0.39
   7  -2 -10    5.93    0.35
   7   2 -10    5.64    0.36
  -7   2  10    5.75    0.38
   7   2 -10    6.06    0.37
  -6  -2  10   11.25    0.54
   6  -2 -10   11.27    0.46
   6   2 -10   10.97    0.50
   6   2 -10   11.32    0.49
  -6   2  10   10.67    0.52
  -5  -2  10   49.32    1.35
   5  -2 -10   49.78    1.19
  -5   2  10   48.77    1.32
   5   2 -10   47.12    1.25
   5   2 -10   47.85    1.24
   4  -2 -10    3.77    0.24
  -4  -2  10    3.80    0.36
   4   2 -10    3.82    0.28
   4   2 -10    3.32    0.26
  -4   2  10    4.15    0.32
   3  -2 -10   20.81    0.61
  -3  -2  10   20.58    0.79
   3   2 -10   21.28    0.70
  -3   2  10   19.74    0.70
  -3   2  10   20.77    0.76
   3   2 -10   20.45    0.70
   2  -2 -10  106.96    2.14
  -2  -2  10  103.55    2.44
   2   2 -10  106.80    2.30
   2   2 -10  103.01    2.25
  -2   2  10  103.58    2.29
  -2   2  10  103.68    2.39
  -1  -2  10   23.97    0.89
   1  -2 -10   24.79    0.67
  -1   2  10   21.81    0.82
   1   2 -10   23.43    0.76
   1   2 -10   24.18    0.77
  -1   2  10   23.48    0.80
   0  -2  10   13.25    0.64
   0   2  10   13.08    0.60
   0   2 -10   13.18    0.55
   0   2  10   13.16    0.58
   1  -2  10    7.08    0.46
  -1   2 -10    7.83    0.42
   1   2  10    6.45    0.40
   1   2  10    6.21    0.42
   2  -2  10   11.93    0.62
   2   2  10   11.70    0.56
  -2   2 -10   11.68    0.56
   2   2  10   11.96    0.59
   3  -2  10    2.95    0.36
   3   2  10    2.59    0.31
  -3   2 -10    3.17    0.34
   3   2  10    2.92    0.34
   4  -2  10   12.86    0.67
   4  -2  10   12.07    0.65
   4   2  10   13.31    0.62
  -4   2 -10   13.94    0.83
   4   2  10   13.51    0.64
  -4   2 -10   12.35    0.62
   5  -2  10    8.99    0.56
   5  -2  10    8.69    0.57
  -5   2 -10    8.11    0.52
   5   2  10    7.70    0.48
   6  -2  10    6.56    0.51
   6  -2  10    6.17    0.48
   6   2  10    6.65    0.45
  -6   2 -10    6.64    0.50
  12  -3 -10    0.22    0.16
  12   3 -10    0.30    0.15
  12   3 -10    0.41    0.18
  11  -3 -10    2.95    0.39
  11   3 -10    3.08    0.35
  11   3 -10    3.11    0.36
  10  -3 -10    0.87    0.22
  10   3 -10    0.59    0.17
  10   3 -10    0.83    0.20
   9  -3 -10    5.47    0.40
   9   3 -10    6.04    0.40
   9   3 -10    5.85    0.39
   8  -3 -10    1.13    0.21
  -8  -3  10    1.39    0.23
  -8   3  10    1.26    0.22
   8   3 -10    1.23    0.22
   8   3 -10    1.15    0.20
   7  -3 -10   47.87    1.25
  -7  -3  10   44.49    1.27
   7   3 -10   44.06    1.24
  -7   3  10   45.64    1.28
   7   3 -10   45.77    1.25
  -6  -3  10    0.86    0.19
   6  -3 -10    1.18    0.18
   6   3 -10    0.87    0.17
   6   3 -10    0.79    0.17
  -6   3  10    0.87    0.18
   5  -3 -10    1.63    0.19
  -5  -3  10    1.95    0.27
   5   3 -10    1.85    0.24
  -5   3  10    1.84    0.24
   5   3 -10    1.78    0.23
   4  -3 -10    0.29    0.10
  -4  -3  10    0.48    0.15
  -4   3  10    0.43    0.14
  -4   3  10    0.26    0.12
   4   3 -10    0.42    0.13
   4   3 -10    0.43    0.13
  -3  -3  10   18.42    0.75
  -3   3  10   19.47    0.70
  -3   3  10   19.04    0.73
   3   3 -10   19.47    0.69
   3   3 -10   18.94    0.68
  -2  -3  10    0.21    0.12
   2   3 -10    0.22    0.11
  -2   3  10    0.27    0.12
   2   3 -10    0.12    0.09
  -2   3  10    0.26    0.11
  -1  -3  10    1.23    0.24
  -1   3  10    1.11    0.21
   1   3 -10    1.12    0.18
   1   3 -10    1.41    0.22
  -1   3  10    1.11    0.20
   0  -3  10    0.16    0.12
   0   3 -10    0.12    0.09
   0   3  10    0.09    0.11
   0   3  10    0.22    0.12
   0   3 -10    0.24    0.11
   1  -3  10    0.41    0.15
  -1   3 -10    0.32    0.11
   1   3  10    0.54    0.16
  -1   3 -10    0.37    0.13
   1   3  10    0.36    0.14
   2  -3  10   13.43    0.68
  -2   3 -10   12.37    0.60
   2   3  10   14.70    0.65
  -2   3 -10   13.93    0.55
   2   3  10   12.14    0.60
   3  -3  10   15.66    0.75
  -3   3 -10   13.73    0.66
  -3   3 -10   14.92    0.58
   3   3  10   15.69    0.70
   3   3  10   15.93    0.69
   4  -3  10    0.41    0.17
   4   3  10    0.22    0.14
   4   3  10    0.21    0.13
  -4   3 -10    0.41    0.17
   5  -3  10    5.56    0.53
   5  -3  10    4.84    0.51
  -5   3 -10    4.31    0.46
   5   3  10    4.96    0.47
   6  -3  10    4.29    0.50
  -6   3 -10    4.65    0.50
   6   3  10    4.60    0.47
  11  -4 -10    4.04    0.46
  11   4 -10    3.59    0.40
  11   4 -10    4.46    0.43
  10  -4 -10    6.80    0.48
  10   4 -10    7.41    0.47
  10   4 -10    7.04    0.46
   9  -4 -10    2.06    0.29
   9   4 -10    2.12    0.29
   9   4 -10    2.17    0.30
   8  -4 -10    5.73    0.39
   8   4 -10    5.42    0.38
   8   4 -10    5.58    0.39
  -7  -4  10    4.98    0.36
   7   4 -10    5.59    0.38
   7   4 -10    4.72    0.34
  -6  -4  10    0.95    0.20
  -6   4  10    0.97    0.19
   6   4 -10    1.18    0.21
   6   4 -10    0.97    0.19
  -5  -4  10    6.29    0.41
   5   4 -10    5.97    0.38
   5   4 -10    5.65    0.36
  -5   4  10    5.97    0.36
  -5   4  10    5.54    0.37
  -4  -4  10    0.39    0.15
   4   4 -10    0.52    0.15
  -4   4  10    0.71    0.17
  -4   4  10    0.73    0.16
   4   4 -10    0.78    0.17
  -3  -4  10   41.27    1.25
  -3   4  10   40.15    1.18
   3   4 -10   39.57    1.14
  -3   4  10   40.37    1.15
   3   4 -10   39.66    1.13
  -2  -4  10    5.16    0.47
   2   4 -10    5.72    0.37
   2   4 -10    4.91    0.33
  -2   4  10    4.84    0.35
  -2   4  10    5.44    0.37
  -1  -4  10    1.35    0.25
  -1   4  10    1.65    0.25
   1   4 -10    1.84    0.23
   1   4 -10    1.97    0.26
  -1   4  10    1.85    0.26
   0  -4  10    3.51    0.39
   0   4 -10    3.06    0.29
   0   4  10    3.21    0.35
   0   4 -10    3.24    0.34
   0   4  10    3.21    0.35
   1  -4  10   52.34    1.56
  -1   4 -10   51.65    1.32
   1   4  10   54.89    1.48
  -1   4 -10   51.61    1.46
   1   4  10   53.39    1.49
   2  -4  10    0.14    0.13
  -2   4 -10    0.21    0.13
   2   4  10    0.30    0.15
   2   4  10    0.10    0.11
  -2   4 -10    0.31    0.12
   3  -4  10    1.50    0.28
   3   4  10    1.93    0.28
   3   4  10    1.39    0.25
  -3   4 -10    1.43    0.26
  -3   4 -10    1.38    0.20
   4  -4  10    0.03    0.13
   4   4  10    0.08    0.12
  -4   4 -10    0.12    0.12
   5  -4  10    5.53    0.55
  -5   4 -10    6.55    0.51
   5   4  10    6.74    0.49
  10   5 -10   10.18    0.56
  10   5 -10   10.41    0.59
   9   5 -10    2.28    0.30
   9   5 -10    2.27    0.31
   8   5 -10    5.41    0.39
   8   5 -10    4.82    0.44
   7   5 -10    3.92    0.37
   7   5 -10    4.68    0.42
  -6  -5  10   15.61    0.66
  -6   5  10   15.57    0.60
   6   5 -10   13.79    0.64
   6   5 -10   13.45    0.61
  -5  -5  10    5.33    0.39
   5   5 -10    5.02    0.36
   5   5 -10    5.42    0.38
  -5   5  10    5.22    0.35
  -4  -5  10   33.75    1.11
   4   5 -10   33.49    1.04
  -4   5  10   34.10    1.03
  -4   5  10   32.57    1.04
   4   5 -10   33.15    1.04
  -3  -5  10   -0.08    0.09
  -3   5  10    0.13    0.11
   3   5 -10    0.03    0.09
   3   5 -10    0.07    0.10
  -3   5  10   -0.01    0.08
  -2  -5  10    6.46    0.45
  -2   5  10    7.24    0.43
  -2   5  10    6.38    0.42
   2   5 -10    6.52    0.40
   2   5 -10    6.13    0.40
  -1  -5  10    1.17    0.24
  -1   5  10    1.20    0.21
   1   5 -10    1.17    0.20
   1   5 -10    0.86    0.19
  -1   5  10    1.16    0.22
   0  -5  10   11.70    0.64
   0   5 -10   10.81    0.50
   0   5  10   11.12    0.58
   0   5  10   11.74    0.57
   0   5 -10   10.31    0.55
   1  -5  10    0.10    0.12
   1   5  10    0.00    0.11
   1   5  10   -0.15    0.09
  -1   5 -10    0.02    0.09
  -1   5 -10    0.09    0.11
  -1   5 -10    0.12    0.16
   2  -5  10   25.32    1.03
  -2   5 -10   26.88    0.84
   2   5  10   26.35    0.93
   2   5  10   26.05    0.99
   3  -5  10    2.02    0.33
   3   5  10    2.42    0.35
  -3   5 -10    2.01    0.31
  -4   5 -10    0.47    0.20
   4   5  10    0.22    0.15
   5  -5  10    0.11    0.16
   5   5  10    0.03    0.14
  -5   5 -10    0.09    0.14
   9   6 -10   25.08    0.98
   9   6 -10   24.79    0.92
   8   6 -10   -0.03    0.09
   8   6 -10   -0.08    0.09
   7   6 -10    0.19    0.14
   7   6 -10    0.08    0.13
   6   6 -10    0.73    0.20
   6   6 -10    0.82    0.19
  -5  -6  10   19.31    0.78
   5   6 -10   18.39    0.76
   5   6 -10   17.36    0.72
  -5   6  10   18.70    0.72
  -4  -6  10    0.20    0.14
  -4   6  10    0.25    0.13
  -4   6  10    0.18    0.12
   4   6 -10    0.51    0.16
   4   6 -10    0.72    0.19
  -3  -6  10    7.12    0.48
  -3   6  10    6.90    0.44
   3   6 -10    6.94    0.43
  -3   6  10    6.15    0.41
   3   6 -10    6.50    0.42
  -2  -6  10    2.81    0.36
  -2   6  10    2.80    0.33
   2   6 -10    2.35    0.30
   2   6 -10    2.46    0.29
  -2   6  10    2.95    0.35
  -1  -6  10   10.88    0.62
  -1   6  10   11.01    0.58
  -1   6  10    9.44    0.51
   1   6 -10   10.39    0.52
   0  -6  10    0.45    0.18
   0   6  10    0.24    0.16
   0   6  10    0.39    0.15
   0   6 -10    0.31    0.13
   0   6 -10    0.25    0.14
   1  -6  10    4.79    0.49
   1   6  10    4.69    0.37
  -1   6 -10    4.88    0.35
   1   6  10    3.94    0.43
  -1   6 -10    4.93    0.47
  -2   6 -10    1.52    0.28
   2   6  10    1.45    0.28
   3   6  10   14.29    0.75
  -3   6 -10   14.67    0.76
  -4   6 -10    0.29    0.16
   8   7 -10    3.91    0.40
   8   7 -10    3.72    0.43
   7   7 -10    0.16    0.15
   7   7 -10    0.12    0.13
   6   7 -10    4.17    0.43
   6   7 -10    3.92    0.39
  -5   7  10    0.00    0.11
   5   7 -10    0.02    0.11
   5   7 -10   -0.04    0.10
  -4  -7  10    3.99    0.42
  -4   7  10    4.39    0.41
   4   7 -10    3.77    0.40
   4   7 -10    4.08    0.40
  -3  -7  10    0.00    0.11
   3   7 -10   -0.03    0.11
  -3   7  10    0.00    0.09
   3   7 -10    0.02    0.11
  -3   7  10    0.08    0.12
  -2  -7  10    0.87    0.22
  -2   7  10    0.58    0.17
   2   7 -10    0.56    0.18
  -2   7  10    0.62    0.20
   2   7 -10    0.54    0.17
   1   7 -10    4.62    0.44
   1   7 -10    5.00    0.37
  -1   7  10    4.89    0.38
  -1   7  10    5.39    0.49
   0   7  10    8.75    0.56
   0   7 -10    7.32    0.50
   0   7  10    8.42    0.50
   0   7 -10    8.00    0.46
  -1   7 -10    1.63    0.30
   1   7  10    1.81    0.31
  -2   7 -10    3.95    0.44
   2   7  10    3.85    0.46
   5   8 -10    5.81    0.43
   4   8 -10    0.19    0.15
   4   8 -10    0.48    0.18
  -4   8  10    0.18    0.14
  -3   8  10    3.94    0.42
   3   8 -10    3.64    0.39
  -3   8  10    4.09    0.41
   3   8 -10    3.62    0.40
  -2   8  10    2.01    0.29
  -2   8  10    2.25    0.33
   2   8 -10    1.96    0.29
   2   8 -10    1.82    0.30
   1   8 -10    1.04    0.23
  -1   8  10    1.32    0.27
   1   8 -10    1.32    0.25
  -1   8  10    0.96    0.22
  12   0 -11    0.03    0.13
  11   0 -11    0.17    0.14
  10   0 -11    0.07    0.10
 -10   0  11    0.01    0.09
  10   0 -11   -0.02    0.09
  -9   0  11   10.82    0.55
   9   0 -11   10.66    0.50
   9   0 -11   10.54    0.53
   8   0 -11    0.01    0.08
   8   0 -11   -0.04    0.07
  -8   0  11    0.02    0.08
  -7   0  11    7.99    0.47
   7   0 -11    8.06    0.42
   7   0 -11    8.49    0.43
   6   0 -11    0.04    0.07
   6   0 -11   -0.07    0.07
  -6   0  11    0.00    0.08
   5   0 -11   14.26    0.59
   5   0 -11   15.62    0.57
  -5   0  11   15.55    0.68
  -4   0  11    0.03    0.09
   4   0 -11   -0.04    0.06
   3   0 -11   62.06    1.46
  -3   0  11   60.61    1.64
   2   0 -11   -0.16    0.06
  -2   0  11    0.07    0.09
   1   0 -11    1.03    0.17
  -1   0  11    1.07    0.22
   0   0  11   -0.05    0.09
   0   0 -11   -0.02    0.08
   1   0  11   52.73    1.54
  -1   0 -11   51.65    1.32
   2   0  11   -0.06    0.11
  -2   0 -11   -0.01    0.09
  -3   0 -11   33.81    1.03
   3   0  11   34.85    1.19
   4   0  11   -0.01    0.11
   5   0  11    0.89    0.22
   6   0  11   -0.05    0.12
  12  -1 -11    0.60    0.20
  12   1 -11    0.46    0.19
  11  -1 -11   -0.01    0.11
 -11   1  11   -0.01    0.10
  11   1 -11   -0.02    0.10
  11   1 -11    0.00    0.10
 -10  -1  11   13.41    0.62
  10  -1 -11   13.08    0.65
  10   1 -11   13.04    0.63
  10   1 -11   14.26    0.61
 -10   1  11   13.84    0.64
  -9  -1  11    0.00    0.11
   9  -1 -11   -0.07    0.07
   9  -1 -11    0.06    0.10
   9   1 -11    0.06    0.09
   9   1 -11    0.02    0.09
  -9   1  11   -0.03    0.08
  -8  -1  11    0.60    0.17
   8  -1 -11    0.69    0.16
   8  -1 -11    0.57    0.14
   8   1 -11    0.69    0.16
   8   1 -11    0.58    0.15
  -8   1  11    0.40    0.15
  -7  -1  11    5.07    0.38
   7  -1 -11    4.91    0.32
   7  -1 -11    5.40    0.33
   7   1 -11    5.26    0.34
  -7   1  11    4.68    0.36
   7   1 -11    4.64    0.33
   6  -1 -11    2.25    0.24
  -6  -1  11    2.00    0.28
   6   1 -11    2.25    0.25
   6   1 -11    2.14    0.26
  -6   1  11    1.47    0.24
  -5  -1  11    2.33    0.30
   5  -1 -11    1.71    0.21
  -5   1  11    2.34    0.29
   5   1 -11    2.45    0.28
   5   1 -11    1.56    0.21
  -4  -1  11    4.45    0.41
   4  -1 -11    3.79    0.26
   4   1 -11    4.43    0.31
  -4   1  11    4.51    0.41
   4   1 -11    3.68    0.27
   3  -1 -11    9.20    0.40
  -3  -1  11    8.80    0.52
   3   1 -11    9.29    0.44
  -3   1  11    9.69    0.52
   2  -1 -11   11.33    0.44
  -2  -1  11   10.60    0.57
  -2   1  11   10.46    0.56
   2   1 -11   10.73    0.48
   1  -1 -11    2.27    0.23
  -1  -1  11    2.43    0.32
  -1   1  11    2.46    0.31
   1   1 -11    2.68    0.28
   0  -1  11    4.81    0.47
   0  -1 -11    4.82    0.29
   0   1  11    5.33    0.36
   0   1 -11    4.88    0.32
   0   1  11    4.35    0.44
   1  -1  11    3.01    0.37
  -1  -1 -11    3.07    0.27
   1   1  11    3.28    0.38
   1   1  11    3.09    0.33
  -1   1 -11    2.29    0.27
   2  -1  11   21.03    0.89
  -2   1 -11   23.12    0.80
   2   1  11   21.32    0.80
   2   1  11   21.90    0.89
   3  -1  11    0.69    0.20
  -3   1 -11    0.59    0.17
   3   1  11    0.64    0.20
   3   1  11    0.58    0.17
   4  -1  11    0.04    0.11
   4   1  11    0.15    0.14
  -4   1 -11   -0.04    0.10
   4   1  11    0.10    0.12
   5  -1  11    1.66    0.30
   5   1  11    1.50    0.26
   5   1  11    1.41    0.27
  -5   1 -11    1.53    0.27
  11  -2 -11    6.61    0.49
  11   2 -11    5.54    0.40
  11   2 -11    5.63    0.43
 -11   2  11    5.36    0.41
  10  -2 -11    3.73    0.40
  10   2 -11    4.07    0.39
  10   2 -11    4.19    0.40
 -10   2  11    4.37    0.41
   9  -2 -11   15.26    0.57
  -9  -2  11   13.69    0.63
   9  -2 -11   15.29    0.67
   9   2 -11   14.28    0.64
  -9   2  11   14.30    0.66
   9   2 -11   14.38    0.63
   8  -2 -11    8.20    0.45
  -8  -2  11    7.17    0.45
   8  -2 -11    8.10    0.41
   8   2 -11    7.54    0.44
  -8   2  11    7.84    0.47
   8   2 -11    6.96    0.42
  -7  -2  11   18.79    0.76
   7  -2 -11   18.89    0.67
   7   2 -11   18.04    0.70
   7   2 -11   18.15    0.69
  -7   2  11   16.94    0.72
  -6  -2  11   43.61    1.30
   6  -2 -11   46.03    1.17
   6   2 -11   42.64    1.20
   6   2 -11   43.89    1.22
  -6   2  11   44.08    1.29
  -5  -2  11   58.93    1.60
   5  -2 -11   59.48    1.40
  -5   2  11   59.38    1.58
   5   2 -11   57.40    1.47
   5   2 -11   58.42    1.48
  -4  -2  11   -0.01    0.09
   4  -2 -11    0.09    0.07
   4   2 -11   -0.01    0.07
  -4   2  11   -0.04    0.07
   4   2 -11    0.04    0.09
   3  -2 -11   17.14    0.55
  -3  -2  11   15.24    0.71
   3   2 -11   16.94    0.65
  -3   2  11   18.76    0.75
   3   2 -11   16.27    0.63
  -2  -2  11   10.43    0.58
   2   2 -11   11.85    0.53
  -2   2  11   11.18    0.57
   2   2 -11   11.56    0.52
  -2   2  11   12.28    0.56
  -1  -2  11    6.36    0.45
  -1   2  11    6.98    0.42
  -1   2  11    6.74    0.44
   1   2 -11    6.89    0.39
   1   2 -11    6.85    0.39
   0  -2  11    4.00    0.42
   0   2 -11    3.62    0.34
   0   2  11    3.46    0.36
   0   2  11    3.75    0.39
   1  -2  11    3.82    0.41
   1   2  11    3.49    0.39
   1   2  11    3.90    0.38
  -1   2 -11    3.79    0.35
   2  -2  11    4.02    0.44
   2   2  11    4.90    0.46
  -2   2 -11    4.38    0.35
   2   2  11    4.86    0.37
   3  -2  11    8.53    0.56
  -3   2 -11    8.69    0.51
   3   2  11    8.96    0.52
   3   2  11    8.68    0.54
   4  -2  11    4.41    0.47
   4   2  11    5.11    0.46
   4   2  11    4.79    0.46
  -4   2 -11    4.66    0.45
   5  -2  11    0.70    0.22
   5   2  11    0.83    0.21
  -5   2 -11    0.66    0.21
  11  -3 -11    0.21    0.16
  11   3 -11    0.07    0.12
 -11   3  11    0.12    0.13
  11   3 -11    0.06    0.12
  10  -3 -11    8.74    0.55
 -10   3  11    9.78    0.55
  10   3 -11    9.62    0.53
  10   3 -11    9.45    0.54
   9  -3 -11    1.56    0.26
   9   3 -11    1.51    0.25
  -9   3  11    1.00    0.21
   9   3 -11    1.47    0.25
  -8  -3  11    1.23    0.22
   8  -3 -11    1.05    0.21
  -8   3  11    0.78    0.18
   8   3 -11    0.67    0.17
   8   3 -11    0.69    0.17
  -7  -3  11    0.60    0.17
   7  -3 -11    0.94    0.18
   7   3 -11    0.82    0.19
  -7   3  11    0.73    0.18
   7   3 -11    0.86    0.19
  -6  -3  11   22.72    0.86
   6  -3 -11   20.58    0.71
   6   3 -11   23.68    0.82
   6   3 -11   22.51    0.78
  -6   3  11   21.61    0.84
  -5  -3  11    2.91    0.34
   5   3 -11    2.99    0.31
   5   3 -11    2.21    0.27
  -5   3  11    2.65    0.32
  -4  -3  11    5.52    0.42
   4   3 -11    5.92    0.38
  -4   3  11    5.58    0.39
   4   3 -11    6.05    0.37
  -3  -3  11    0.74    0.20
  -3   3  11    0.77    0.18
   3   3 -11    0.87    0.18
  -3   3  11    0.59    0.16
   3   3 -11    1.01    0.19
  -2  -3  11    5.37    0.41
   2   3 -11    4.69    0.34
   2   3 -11    4.51    0.32
  -2   3  11    5.45    0.37
  -1  -3  11   19.84    0.85
  -1   3  11   19.50    0.77
   1   3 -11   20.25    0.73
  -1   3  11   19.77    0.80
   1   3 -11   20.69    0.75
   0  -3  11   40.37    1.35
   0   3 -11   42.56    1.18
   0   3  11   43.74    1.31
   0   3  11   42.65    1.26
   0   3 -11   42.30    1.23
   1  -3  11    5.41    0.51
   1   3  11    6.12    0.44
  -1   3 -11    6.73    0.39
  -1   3 -11    5.25    0.39
   1   3  11    6.07    0.43
   2  -3  11    6.19    0.47
   2   3  11    5.78    0.43
  -2   3 -11    6.19    0.42
  -2   3 -11    6.02    0.37
   2   3  11    6.30    0.44
   3  -3  11    3.57    0.43
  -3   3 -11    3.19    0.37
  -3   3 -11    3.40    0.32
   3   3  11    3.70    0.40
   3   3  11    3.44    0.39
   4  -3  11    1.09    0.26
  -4   3 -11    0.79    0.21
   4   3  11    0.96    0.22
   5  -3  11   11.20    0.69
   5   3  11   12.13    0.66
  -5   3 -11   12.15    0.69
  10  -4 -11    8.62    0.55
  10   4 -11    8.75    0.53
  10   4 -11    9.04    0.54
   9   4 -11    0.19    0.14
   9   4 -11    0.10    0.12
  -9   4  11    0.25    0.15
   8   4 -11    3.01    0.33
   8   4 -11    3.06    0.35
  -8   4  11    3.16    0.35
  -7  -4  11    9.24    0.52
   7   4 -11    9.19    0.51
   7   4 -11    8.51    0.48
  -7   4  11    8.15    0.49
  -6  -4  11   18.96    0.79
  -6   4  11   19.49    0.79
   6   4 -11   18.69    0.73
   6   4 -11   20.70    0.78
  -5  -4  11    2.71    0.34
   5   4 -11    2.49    0.30
   5   4 -11    3.17    0.34
  -5   4  11    2.38    0.31
  -4  -4  11    0.09    0.11
  -4   4  11    0.05    0.10
   4   4 -11    0.02    0.10
  -4   4  11   -0.01    0.08
   4   4 -11    0.15    0.11
  -3  -4  11    2.12    0.30
   3   4 -11    1.60    0.24
  -3   4  11    2.14    0.29
   3   4 -11    1.81    0.25
  -3   4  11    2.19    0.28
  -2  -4  11    7.56    0.50
   2   4 -11    6.53    0.40
  -2   4  11    7.48    0.45
   2   4 -11    6.83    0.43
  -2   4  11    7.49    0.46
  -1  -4  11    4.06    0.44
  -1   4  11    4.51    0.42
   1   4 -11    4.49    0.34
   1   4 -11    3.83    0.35
  -1   4  11    4.26    0.41
   0  -4  11   26.48    1.04
   0   4 -11   25.50    0.85
   0   4  11   24.91    0.93
   0   4  11   26.08    0.95
   0   4 -11   25.49    0.91
   1  -4  11    1.45    0.29
  -1   4 -11    1.57    0.22
   1   4  11    1.79    0.28
  -1   4 -11    1.70    0.27
   1   4  11    1.95    0.29
   2  -4  11    0.52    0.19
   2   4  11    0.48    0.18
  -2   4 -11    0.77    0.17
  -2   4 -11    0.93    0.21
   2   4  11    0.74    0.21
   3  -4  11    2.30    0.36
   3   4  11    3.41    0.40
  -3   4 -11    2.60    0.35
  -4   4 -11   22.14    0.94
   4   4  11   20.50    0.90
   9   5 -11    7.45    0.50
   9   5 -11    7.60    0.48
   8   5 -11    0.31    0.14
   8   5 -11    0.24    0.14
   7   5 -11   16.57    0.74
  -7   5  11   16.54    0.74
   7   5 -11   15.86    0.69
  -6  -5  11    2.08    0.30
  -6   5  11    1.66    0.26
   6   5 -11    1.76    0.26
   6   5 -11    1.63    0.27
  -5  -5  11   17.25    0.77
   5   5 -11   17.80    0.72
   5   5 -11   16.29    0.71
  -5   5  11   17.86    0.70
  -5   5  11   18.30    0.76
  -4  -5  11    1.17    0.24
   4   5 -11    0.81    0.19
  -4   5  11    0.65    0.18
   4   5 -11    0.65    0.17
  -4   5  11    0.93    0.21
  -3  -5  11    7.80    0.51
   3   5 -11    7.22    0.44
   3   5 -11    7.53    0.45
  -3   5  11    7.20    0.45
  -3   5  11    7.11    0.46
  -2  -5  11    0.49    0.18
   2   5 -11    0.45    0.14
  -2   5  11    0.18    0.12
   2   5 -11    0.31    0.15
  -2   5  11    0.58    0.17
  -1  -5  11   34.78    1.21
   1   5 -11   32.28    1.02
  -1   5  11   33.27    1.10
   1   5 -11   33.26    1.09
  -1   5  11   32.76    1.11
   0  -5  11    0.14    0.14
   0   5  11    0.23    0.14
   0   5 -11    0.13    0.11
   0   5  11    0.06    0.11
   0   5 -11    0.13    0.13
   1  -5  11   -0.14    0.09
  -1   5 -11    0.29    0.12
   1   5  11    0.00    0.11
   1   5  11    0.02    0.11
  -1   5 -11   -0.10    0.08
   2  -5  11    3.62    0.45
  -2   5 -11    4.40    0.45
  -2   5 -11    4.61    0.34
   2   5  11    4.46    0.47
   3  -5  11   13.73    0.77
   3   5  11   14.72    0.75
  -3   5 -11   13.22    0.72
   8   6 -11    1.75    0.29
   8   6 -11    1.78    0.28
   7   6 -11    0.78    0.22
   7   6 -11    0.90    0.22
   6   6 -11    7.99    0.49
  -6   6  11    7.14    0.48
   6   6 -11    8.07    0.51
  -5  -6  11    2.11    0.31
   5   6 -11    2.58    0.33
  -5   6  11    1.88    0.29
   5   6 -11    2.44    0.32
  -5   6  11    2.82    0.32
  -4  -6  11    0.96    0.23
   4   6 -11    0.94    0.21
   4   6 -11    1.09    0.22
  -4   6  11    1.15    0.22
  -4   6  11    1.47    0.25
  -3  -6  11    2.46    0.35
   3   6 -11    1.60    0.27
  -3   6  11    2.39    0.31
  -3   6  11    1.99    0.29
   3   6 -11    2.26    0.31
  -2  -6  11    5.51    0.52
  -2   6  11    4.79    0.46
   2   6 -11    4.53    0.43
   2   6 -11    4.71    0.42
  -2   6  11    4.92    0.38
  -1  -6  11    0.01    0.12
  -1   6  11    0.07    0.12
   1   6 -11    0.01    0.11
  -1   6  11    0.05    0.10
   1   6 -11   -0.06    0.10
   0  -6  11   14.31    0.76
   0   6 -11   12.16    0.64
   0   6  11   12.94    0.64
   0   6  11   12.27    0.67
   0   6 -11   12.08    0.57
   1  -6  11    1.00    0.25
  -1   6 -11    0.49    0.16
  -1   6 -11    0.94    0.22
   1   6  11    0.72    0.21
  -2   6 -11    0.30    0.17
   2   6  11    0.29    0.17
   6   7 -11    0.49    0.18
   6   7 -11    0.79    0.22
  -5   7  11    0.91    0.22
   5   7 -11    0.64    0.21
   5   7 -11    0.84    0.21
  -5   7  11    0.64    0.19
  -4  -7  11   13.58    0.70
  -4   7  11   12.24    0.65
  -4   7  11   14.13    0.67
   4   7 -11   13.29    0.66
   4   7 -11   14.03    0.68
  -3  -7  11    8.85    0.58
   3   7 -11    8.67    0.52
  -3   7  11   10.61    0.59
   3   7 -11    9.22    0.55
  -3   7  11   10.53    0.58
  -2  -7  11    4.09    0.45
  -2   7  11    4.59    0.46
   2   7 -11    4.11    0.41
   2   7 -11    4.53    0.45
  -2   7  11    4.84    0.46
  -1   7  11    8.90    0.57
  -1   7  11    7.96    0.51
   1   7 -11    9.39    0.56
   1   7 -11    8.34    0.50
   0   7  11    2.76    0.39
   0   7 -11    2.87    0.38
   0   7 -11    2.58    0.32
  11   0 -12   -0.03    0.11
  10   0 -12   13.48    0.60
 -10   0  12   13.31    0.66
  10   0 -12   14.61    0.67
   9   0 -12    0.12    0.11
  -9   0  12    0.03    0.11
   9   0 -12    0.05    0.09
   8   0 -12   19.91    0.74
   8   0 -12   20.16    0.75
  -8   0  12   20.21    0.82
  -7   0  12    0.01    0.10
   7   0 -12   -0.08    0.08
   7   0 -12   -0.11    0.07
  -6   0  12   30.97    1.07
   6   0 -12   30.58    0.96
   6   0 -12   30.34    0.93
   5   0 -12    0.09    0.09
   5   0 -12   -0.09    0.07
  -5   0  12    0.02    0.10
   4   0 -12    0.83    0.16
  -4   0  12    0.34    0.14
   3   0 -12   -0.03    0.08
  -3   0  12   -0.09    0.08
  -2   0  12    4.16    0.43
   2   0 -12    5.30    0.33
   1   0 -12   -0.05    0.08
  -1   0  12    0.08    0.10
   0   0  12    3.35    0.39
   0   0 -12    3.49    0.32
  -1   0 -12   -0.05    0.09
   1   0  12   -0.01    0.10
  -2   0 -12   17.32    0.67
   2   0  12   15.70    0.78
   3   0  12   -0.12    0.09
   4   0  12    2.01    0.34
  11  -1 -12    9.90    0.59
 -11   1  12    8.79    0.53
  11   1 -12    9.49    0.52
  11   1 -12   10.01    0.58
  10  -1 -12    0.33    0.15
 -10  -1  12    0.33    0.17
  10   1 -12    0.35    0.15
  10   1 -12    0.27    0.14
 -10   1  12    0.32    0.15
  -9  -1  12    0.32    0.15
   9  -1 -12    0.45    0.15
   9  -1 -12    0.37    0.14
   9   1 -12    0.21    0.12
   9   1 -12    0.39    0.15
  -9   1  12    0.29    0.15
   8  -1 -12    1.29    0.21
   8  -1 -12    1.72    0.24
  -8  -1  12    1.18    0.24
  -8   1  12    1.02    0.22
   8   1 -12    1.02    0.20
   8   1 -12    1.08    0.21
   7  -1 -12   10.03    0.49
  -7  -1  12    9.25    0.54
   7  -1 -12    9.36    0.47
   7   1 -12    9.96    0.51
   7   1 -12   10.18    0.50
  -7   1  12   10.92    0.58
  -6  -1  12    1.17    0.23
   6  -1 -12    1.20    0.19
   6   1 -12    0.91    0.19
   6   1 -12    1.26    0.21
  -6   1  12    0.89    0.21
  -5  -1  12   16.15    0.74
   5  -1 -12   16.31    0.59
   5   1 -12   16.17    0.66
  -5   1  12   15.35    0.71
   5   1 -12   15.89    0.62
  -4  -1  12    4.83    0.46
   4  -1 -12    5.12    0.31
   4   1 -12    4.80    0.32
  -4   1  12    4.64    0.44
   4   1 -12    4.99    0.35
   3  -1 -12    4.93    0.30
  -3  -1  12    5.15    0.48
   3   1 -12    5.11    0.34
  -3   1  12    4.43    0.43
   2  -1 -12    8.07    0.39
  -2  -1  12    8.23    0.53
   2   1 -12    8.14    0.43
  -2   1  12    8.54    0.53
   1  -1 -12   39.64    1.03
  -1  -1  12   37.51    1.28
   1   1 -12   36.98    1.08
  -1   1  12   38.23    1.27
   0  -1  12    2.24    0.33
   0   1 -12    2.11    0.26
   0   1  12    2.46    0.34
   1  -1  12    6.14    0.48
   1   1  12    5.53    0.51
  -1   1 -12    4.41    0.34
   2  -1  12    6.52    0.50
   2   1  12    6.31    0.44
   2   1  12    6.64    0.50
  -2   1 -12    6.82    0.43
   3  -1  12   16.75    0.82
   3   1  12   16.77    0.81
  -3   1 -12   15.74    0.69
   3   1  12   17.00    0.74
   4  -1  12    2.84    0.39
   4   1  12    2.37    0.36
  -4   1 -12    3.69    0.39
   4   1  12    3.14    0.37
  11  -2 -12    3.34    0.41
  11   2 -12    3.33    0.39
 -11   2  12    2.61    0.35
  11   2 -12    2.66    0.33
  10  -2 -12    2.02    0.30
  10   2 -12    1.58    0.26
  10   2 -12    2.49    0.33
 -10   2  12    2.11    0.31
  -9  -2  12    2.95    0.35
   9  -2 -12    2.92    0.30
   9  -2 -12    3.12    0.35
  -9   2  12    3.63    0.39
   9   2 -12    3.00    0.34
   9   2 -12    3.16    0.34
   8  -2 -12    0.57    0.16
  -8  -2  12    0.67    0.19
   8  -2 -12    0.56    0.15
   8   2 -12    0.56    0.17
  -8   2  12    0.21    0.13
   8   2 -12    0.51    0.16
   7  -2 -12    7.42    0.41
  -7  -2  12    7.22    0.48
  -7   2  12    7.74    0.49
   7   2 -12    7.49    0.45
   7   2 -12    8.43    0.46
   6  -2 -12    3.25    0.30
  -6  -2  12    2.77    0.35
   6   2 -12    3.38    0.34
   6   2 -12    3.15    0.33
  -6   2  12    3.17    0.36
  -5  -2  12    0.25    0.15
   5  -2 -12    0.48    0.14
   5   2 -12    0.47    0.15
   5   2 -12    0.45    0.14
  -5   2  12    0.48    0.16
  -4  -2  12    0.58    0.18
   4  -2 -12    0.13    0.09
  -4   2  12    0.23    0.13
   4   2 -12    0.08    0.09
   4   2 -12    0.16    0.11
  -3  -2  12    3.56    0.40
   3   2 -12    3.28    0.33
  -3   2  12    3.96    0.41
   3   2 -12    3.38    0.33
  -2  -2  12    1.37    0.27
   2   2 -12    1.33    0.22
  -2   2  12    1.33    0.25
   2   2 -12    1.34    0.22
  -1  -2  12    0.75    0.22
  -1   2  12    0.66    0.18
   1   2 -12    0.42    0.15
   1   2 -12    0.89    0.18
  -1   2  12    0.46    0.17
   0  -2  12   16.71    0.82
   0   2 -12   17.42    0.69
   0   2  12   19.06    0.77
   0   2  12   17.74    0.80
   1  -2  12    5.55    0.53
   1   2  12    5.61    0.44
   1   2  12    6.57    0.44
  -1   2 -12    6.08    0.40
   2  -2  12    2.96    0.40
   2   2  12    2.82    0.34
  -2   2 -12    3.26    0.36
   2   2  12    3.38    0.40
   3  -2  12    4.40    0.48
   3   2  12    3.59    0.40
   3   2  12    4.15    0.46
  -3   2 -12    4.29    0.42
   4  -2  12    8.67    0.61
   4   2  12   10.00    0.58
   4   2  12    8.79    0.58
  -4   2 -12    8.73    0.55
  10  -3 -12    3.51    0.40
 -10   3  12    2.76    0.36
  10   3 -12    3.52    0.39
  10   3 -12    2.96    0.35
   9  -3 -12    0.22    0.13
   9   3 -12    0.13    0.13
  -9   3  12    0.23    0.15
   9   3 -12    0.11    0.12
  -8  -3  12   15.80    0.72
   8  -3 -12   14.77    0.65
   8   3 -12   16.79    0.71
   8   3 -12   14.62    0.66
  -8   3  12   14.24    0.70
  -7  -3  12    5.74    0.43
   7   3 -12    4.87    0.37
   7   3 -12    5.46    0.38
  -7   3  12    5.13    0.40
  -6  -3  12    0.23    0.14
  -6   3  12    0.19    0.13
   6   3 -12    0.23    0.13
   6   3 -12    0.28    0.13
  -5  -3  12   44.21    1.38
  -5   3  12   41.88    1.32
   5   3 -12   43.97    1.24
   5   3 -12   42.97    1.25
  -4  -3  12   29.78    1.08
   4   3 -12   30.27    0.98
   4   3 -12   27.92    0.94
  -4   3  12   29.79    1.05
  -3  -3  12    0.54    0.19
  -3   3  12    0.68    0.18
  -3   3  12    0.97    0.22
   3   3 -12    0.87    0.19
   3   3 -12    0.66    0.18
  -2  -3  12    4.69    0.48
   2   3 -12    5.25    0.36
  -2   3  12    5.06    0.39
   2   3 -12    5.26    0.38
  -2   3  12    4.76    0.45
  -1  -3  12   22.23    0.94
   1   3 -12   21.37    0.79
   1   3 -12   21.58    0.81
  -1   3  12   21.00    0.88
  -1   3  12   21.62    0.84
   0  -3  12    0.39    0.17
   0   3 -12    0.33    0.15
   0   3 -12    0.27    0.13
   0   3  12    0.66    0.19
   0   3  12    0.09    0.13
   1  -3  12    6.12    0.57
   1   3  12    7.95    0.53
  -1   3 -12    8.04    0.45
  -1   3 -12    7.41    0.47
   1   3  12    7.34    0.49
   2  -3  12   16.32    0.82
   2   3  12   15.29    0.73
  -2   3 -12   17.29    0.75
   2   3  12   15.95    0.77
  -2   3 -12   15.50    0.65
   3  -3  12    0.07    0.14
   3   3  12    0.05    0.13
   3   3  12    0.03    0.13
  -3   3 -12   -0.02    0.11
  -3   3 -12    0.08    0.11
  -9   4  12   17.20    0.79
   9   4 -12   18.32    0.78
   9   4 -12   18.42    0.80
   8   4 -12    0.62    0.19
   8   4 -12    0.54    0.17
  -8   4  12    0.68    0.20
  -7  -4  12    7.42    0.50
   7   4 -12    7.98    0.49
   7   4 -12    7.29    0.45
  -7   4  12    8.66    0.54
  -6  -4  12    0.12    0.13
   6   4 -12    0.25    0.13
   6   4 -12    0.18    0.12
  -6   4  12    0.32    0.15
  -5  -4  12    1.49    0.28
  -5   4  12    1.34    0.24
   5   4 -12    1.33    0.23
   5   4 -12    1.95    0.28
  -4  -4  12    1.10    0.24
   4   4 -12    0.99    0.21
  -4   4  12    1.16    0.22
   4   4 -12    0.62    0.17
  -4   4  12    0.62    0.18
  -3  -4  12    8.09    0.55
   3   4 -12    9.49    0.51
  -3   4  12    9.15    0.54
   3   4 -12    8.62    0.48
  -3   4  12    9.33    0.52
  -2  -4  12    0.23    0.16
  -2   4  12    0.36    0.15
   2   4 -12    0.26    0.13
   2   4 -12    0.29    0.15
  -2   4  12    0.50    0.17
  -1  -4  12   -0.03    0.10
  -1   4  12   -0.05    0.10
  -1   4  12    0.16    0.13
   1   4 -12    0.04    0.09
   1   4 -12    0.00    0.10
   0  -4  12    0.50    0.18
   0   4  12    0.28    0.15
   0   4  12    0.49    0.18
   0   4 -12    0.46    0.15
   0   4 -12    0.61    0.18
   1  -4  12    4.84    0.51
   1   4  12    4.26    0.44
  -1   4 -12    4.65    0.44
  -1   4 -12    4.65    0.35
   1   4  12    4.35    0.46
   2  -4  12    0.78    0.23
  -2   4 -12    1.00    0.20
   2   4  12    0.50    0.18
  -2   4 -12    0.44    0.18
   2   4  12    0.39    0.18
   3  -4  12    2.08    0.37
   3   4  12    1.48    0.28
  -3   4 -12    1.26    0.26
   8   5 -12   20.08    0.86
  -8   5  12   20.94    0.88
   8   5 -12   21.23    0.85
   7   5 -12    4.49    0.42
   7   5 -12    5.27    0.47
  -7   5  12    3.88    0.41
  -6  -5  12    0.09    0.13
   6   5 -12    0.11    0.12
  -6   5  12   -0.04    0.10
   6   5 -12    0.26    0.14
  -5  -5  12    3.30    0.40
   5   5 -12    2.42    0.32
  -5   5  12    2.14    0.30
  -5   5  12    2.61    0.35
   5   5 -12    2.62    0.33
  -4  -5  12   20.06    0.89
  -4   5  12   19.38    0.83
   4   5 -12   18.54    0.78
  -4   5  12   18.83    0.78
   4   5 -12   20.79    0.81
  -3  -5  12    0.06    0.12
  -3   5  12   -0.06    0.09
  -3   5  12   -0.01    0.10
   3   5 -12   -0.02    0.10
   3   5 -12   -0.04    0.10
  -2  -5  12    1.60    0.30
   2   5 -12    1.43    0.25
  -2   5  12    1.88    0.29
  -2   5  12    1.40    0.26
   2   5 -12    1.43    0.24
  -1  -5  12    0.21    0.17
  -1   5  12    0.32    0.15
  -1   5  12    0.04    0.11
   1   5 -12   -0.09    0.10
   1   5 -12    0.09    0.12
   0  -5  12    0.31    0.17
   0   5 -12    0.86    0.21
   0   5 -12    0.70    0.18
   0   5  12    0.41    0.17
   0   5  12    0.32    0.16
   1  -5  12    0.05    0.14
  -1   5 -12    0.08    0.11
  -1   5 -12    0.04    0.13
   1   5  12    0.07    0.14
   1   5  12    0.03    0.13
   6   6 -12   -0.09    0.10
   6   6 -12    0.07    0.13
  -6   6  12   -0.10    0.09
  -5  -6  12    0.58    0.21
   5   6 -12    0.66    0.19
  -5   6  12    0.83    0.22
  -5   6  12    0.82    0.20
   5   6 -12    0.71    0.20
  -4  -6  12    0.92    0.24
   4   6 -12    0.99    0.23
  -4   6  12    0.96    0.22
  -4   6  12    0.86    0.21
   4   6 -12    0.63    0.19
  -3  -6  12   18.44    0.88
   3   6 -12   19.80    0.82
   3   6 -12   18.00    0.78
  -3   6  12   19.43    0.82
  -3   6  12   18.31    0.82
  -2  -6  12    0.51    0.19
  -2   6  12    0.32    0.16
  -2   6  12    0.47    0.18
   2   6 -12    0.20    0.15
   2   6 -12    0.31    0.16
  -1  -6  12    0.47    0.20
   1   6 -12    0.83    0.22
  -1   6  12    0.90    0.23
  -1   6  12    0.39    0.18
   1   6 -12    0.65    0.19
   0  -6  12    3.38    0.45
   0   6  12    3.19    0.41
   0   6 -12    2.91    0.34
   0   6 -12    3.02    0.38
   0   6  12    2.97    0.38
  10   0 -13   -0.10    0.09
  10   0 -13    0.05    0.11
 -10   0  13    0.19    0.15
  -9   0  13   16.09    0.76
   9   0 -13   15.91    0.69
   9   0 -13   15.60    0.67
   8   0 -13    0.07    0.11
   8   0 -13    0.12    0.11
  -8   0  13    0.03    0.12
   7   0 -13    2.68    0.31
  -7   0  13    3.14    0.39
   7   0 -13    3.12    0.33
   6   0 -13    0.13    0.12
  -6   0  13    0.06    0.12
   6   0 -13   -0.02    0.08
   5   0 -13    1.67    0.25
   5   0 -13    1.80    0.24
  -5   0  13    1.78    0.29
   4   0 -13   -0.10    0.07
  -4   0  13   -0.07    0.08
  -3   0  13    4.35    0.47
   3   0 -13    5.03    0.33
  -2   0  13   -0.16    0.08
   2   0 -13    0.06    0.09
  -1   0  13    5.47    0.53
   1   0 -13    6.02    0.37
   0   0 -13    0.09    0.11
   0   0  13    0.36    0.16
   1   0  13    3.92    0.46
   2   0  13   -0.09    0.12
   3   0  13   19.27    0.93
 -10  -1  13    0.09    0.14
  10  -1 -13    0.20    0.14
  10   1 -13    0.04    0.11
  10   1 -13    0.01    0.11
 -10   1  13   -0.02    0.12
  -9  -1  13    1.08    0.25
   9  -1 -13    1.11    0.20
   9  -1 -13    1.37    0.24
   9   1 -13    1.11    0.23
  -9   1  13    1.48    0.27
   9   1 -13    1.30    0.23
   8  -1 -13   23.93    0.85
  -8  -1  13   22.28    0.92
   8  -1 -13   23.81    0.84
  -8   1  13   23.49    0.95
   8   1 -13   23.45    0.86
   8   1 -13   23.55    0.86
   7  -1 -13    0.09    0.10
  -7  -1  13    0.12    0.13
   7  -1 -13    0.31    0.13
   7   1 -13    0.15    0.11
  -7   1  13    0.01    0.11
   7   1 -13    0.17    0.12
   6  -1 -13    0.36    0.13
  -6  -1  13    0.38    0.18
  -6   1  13    0.16    0.14
   6   1 -13    0.43    0.14
   6   1 -13    0.28    0.13
   5  -1 -13    7.86    0.41
  -5  -1  13    7.67    0.52
  -5   1  13    7.05    0.50
   5   1 -13    7.79    0.43
   5   1 -13    7.87    0.46
  -4  -1  13   29.14    1.09
   4  -1 -13   29.98    0.87
   4   1 -13   27.33    0.90
   4   1 -13   27.59    0.95
  -4   1  13   26.89    1.05
  -3  -1  13    0.13    0.13
   3  -1 -13    0.27    0.12
   3   1 -13    0.16    0.11
   3   1 -13    0.26    0.13
  -3   1  13    0.04    0.10
  -2  -1  13   16.69    0.82
  -2   1  13   18.27    0.85
   2   1 -13   17.64    0.68
  -1  -1  13    1.14    0.27
  -1   1  13    0.73    0.21
   1   1 -13    0.88    0.19
   0  -1  13    4.74    0.51
   0   1  13    5.41    0.53
   0   1 -13    5.67    0.38
   1  -1  13    0.43    0.18
   1   1  13    0.00    0.12
  -1   1 -13   -0.01    0.11
   2  -1  13    7.85    0.58
  -2   1 -13    8.13    0.48
   2   1  13    8.36    0.58
  10  -2 -13    0.45    0.18
 -10   2  13    0.46    0.18
  10   2 -13    0.30    0.15
   9  -2 -13    5.36    0.40
   9  -2 -13    4.57    0.34
  -9  -2  13    5.59    0.51
  -9   2  13    4.49    0.46
   9   2 -13    3.81    0.39
   9   2 -13    5.07    0.45
  -8  -2  13    0.64    0.21
   8  -2 -13    0.73    0.18
   8  -2 -13    0.78    0.18
  -8   2  13    0.77    0.21
   8   2 -13    0.62    0.19
   8   2 -13    0.94    0.20
  -7  -2  13    0.06    0.13
   7  -2 -13    0.11    0.10
  -7   2  13    0.06    0.13
   7   2 -13    0.07    0.10
   7   2 -13    0.14    0.12
  -6  -2  13    0.08    0.13
   6   2 -13    0.23    0.13
  -6   2  13    0.22    0.15
   6   2 -13    0.28    0.13
  -5  -2  13    2.50    0.36
   5   2 -13    2.41    0.30
   5   2 -13    2.32    0.29
  -5   2  13    2.47    0.34
  -4  -2  13    1.86    0.31
   4   2 -13    2.29    0.28
   4   2 -13    2.36    0.29
  -4   2  13    2.53    0.35
  -3  -2  13   13.79    0.73
   3   2 -13   13.04    0.59
   3   2 -13   14.03    0.64
  -3   2  13   13.29    0.70
  -2  -2  13    0.10    0.13
   2   2 -13   -0.04    0.08
   2   2 -13   -0.06    0.09
  -2   2  13   -0.16    0.09
  -1  -2  13    0.58    0.21
   1   2 -13    0.62    0.17
  -1   2  13    0.68    0.21
   1   2 -13    0.73    0.18
   0  -2  13   11.32    0.68
   0   2 -13   11.03    0.56
   0   2  13   11.77    0.67
   0   2 -13   11.88    0.57
   0   2  13   10.86    0.60
   1  -2  13    6.80    0.62
   1   2  13    6.56    0.47
  -1   2 -13    6.24    0.42
   1   2  13    7.70    0.55
  -1   2 -13    7.07    0.44
   2  -2  13    8.27    0.60
  -2   2 -13    7.80    0.49
   2   2  13    8.29    0.58
   2   2  13    7.39    0.51
  -9   3  13    3.50    0.41
   9   3 -13    3.59    0.39
   9   3 -13    3.27    0.38
   8  -3 -13    2.52    0.30
  -8  -3  13    2.68    0.36
   8   3 -13    2.63    0.33
  -8   3  13    1.78    0.30
   8   3 -13    2.44    0.32
  -7  -3  13   16.04    0.77
   7   3 -13   15.24    0.69
  -7   3  13   14.97    0.74
   7   3 -13   13.52    0.64
  -6  -3  13    9.15    0.59
   6   3 -13   10.21    0.55
  -6   3  13    9.84    0.59
   6   3 -13   10.27    0.54
  -5  -3  13    9.52    0.60
  -5   3  13    8.29    0.54
   5   3 -13    9.70    0.52
   5   3 -13    9.36    0.53
  -4  -3  13   -0.10    0.11
  -4   3  13    0.09    0.13
   4   3 -13    0.03    0.11
   4   3 -13    0.20    0.12
  -3  -3  13    0.43    0.18
  -3   3  13    0.59    0.19
   3   3 -13    0.51    0.16
   3   3 -13    0.23    0.15
  -2  -3  13    7.08    0.53
  -2   3  13    7.14    0.51
   2   3 -13    7.41    0.46
  -2   3  13    7.49    0.48
   2   3 -13    5.88    0.40
  -1  -3  13   21.43    0.98
   1   3 -13   22.33    0.83
  -1   3  13   23.12    0.97
   1   3 -13   21.56    0.84
  -1   3  13   22.05    0.89
   0  -3  13    4.88    0.53
   0   3 -13    4.56    0.43
   0   3 -13    4.10    0.39
   0   3  13    5.70    0.43
   0   3  13    4.71    0.49
   1  -3  13    2.75    0.40
  -1   3 -13    2.44    0.33
   1   3  13    2.72    0.36
  -1   3 -13    2.14    0.29
   1   3  13    2.47    0.37
   2  -3  13    5.57    0.58
   2   3  13    7.09    0.53
  -2   3 -13    6.91    0.48
   8   4 -13   -0.08    0.11
   8   4 -13    0.17    0.13
  -8   4  13    0.02    0.13
  -7  -4  13    0.41    0.18
   7   4 -13    0.45    0.17
   7   4 -13    0.34    0.15
  -7   4  13    0.38    0.17
  -6  -4  13   27.52    1.08
   6   4 -13   27.01    0.96
   6   4 -13   28.59    1.01
  -6   4  13   28.09    1.07
  -5  -4  13   12.02    0.70
  -5   4  13   12.25    0.67
   5   4 -13   12.92    0.63
   5   4 -13   14.69    0.68
  -4  -4  13    0.37    0.17
   4   4 -13    0.28    0.15
  -4   4  13    0.20    0.14
   4   4 -13    0.30    0.15
  -3  -4  13    9.96    0.63
  -3   4  13    9.22    0.55
  -3   4  13    9.34    0.59
   3   4 -13   10.16    0.55
   3   4 -13    9.56    0.54
  -2  -4  13   12.04    0.72
   2   4 -13   12.12    0.60
   2   4 -13   12.41    0.62
  -2   4  13   11.65    0.63
  -2   4  13   12.87    0.69
  -1  -4  13    0.04    0.12
  -1   4  13    0.08    0.14
   1   4 -13    0.01    0.13
   1   4 -13   -0.02    0.10
  -1   4  13   -0.04    0.11
   0  -4  13    0.81    0.25
   0   4  13    0.30    0.18
   0   4  13    0.42    0.19
   0   4 -13    0.60    0.20
   0   4 -13    0.42    0.15
   1  -4  13   11.80    0.73
   1   4  13   12.84    0.72
  -1   4 -13   12.94    0.67
  -6  -5  13    0.58    0.21
   6   5 -13    0.57    0.19
  -6   5  13    0.86    0.22
   6   5 -13    0.50    0.18
  -5  -5  13    1.35    0.29
   5   5 -13    0.99    0.23
   5   5 -13    0.87    0.21
  -5   5  13    0.55    0.19
  -4  -5  13    0.06    0.15
   4   5 -13   -0.09    0.10
  -4   5  13   -0.13    0.09
  -4   5  13   -0.07    0.12
   4   5 -13   -0.05    0.12
  -3  -5  13    5.20    0.53
  -3   5  13    5.71    0.50
   3   5 -13    4.43    0.43
   3   5 -13    5.23    0.47
  -3   5  13    5.79    0.54
  -2  -5  13    1.19    0.28
  -2   5  13    0.96    0.23
  -2   5  13    1.02    0.25
   2   5 -13    1.22    0.24
   2   5 -13    1.25    0.26
  -1  -5  13   11.46    0.71
   1   5 -13   11.07    0.62
  -1   5  13   11.02    0.64
   1   5 -13   10.12    0.55
  -1   5  13   11.02    0.65
   8   0 -14    5.10    0.39
  -8   0  14    5.39    0.53
   8   0 -14    5.38    0.39
   7   0 -14    0.15    0.12
   7   0 -14    0.11    0.12
  -7   0  14    0.14    0.15
   6   0 -14   12.04    0.56
  -6   0  14   11.22    0.67
   6   0 -14   11.49    0.59
  -5   0  14   -0.13    0.10
   5   0 -14    0.08    0.11
   5   0 -14   -0.03    0.08
  -4   0  14   12.73    0.73
   4   0 -14   13.42    0.58
  -3   0  14    0.10    0.14
   3   0 -14   -0.05    0.09
   2   0 -14    7.78    0.43
  -2   0  14    7.10    0.54
  -1   0  14    0.19    0.16
   0   0  14   41.69    1.48
   1   0  14   -0.06    0.12
   8  -1 -14    1.27    0.23
   8  -1 -14    1.51    0.25
  -8  -1  14    0.96    0.24
   8   1 -14    0.82    0.19
  -8   1  14    0.95    0.24
   8   1 -14    0.93    0.21
   7  -1 -14    7.79    0.45
  -7  -1  14    7.55    0.55
   7  -1 -14    7.92    0.48
  -7   1  14    8.18    0.56
   7   1 -14    7.44    0.46
   7   1 -14    8.84    0.51
   6  -1 -14    1.12    0.22
  -6  -1  14    1.47    0.30
   6  -1 -14    1.19    0.21
   6   1 -14    1.04    0.21
  -6   1  14    0.97    0.24
   6   1 -14    1.34    0.24
   5  -1 -14   19.81    0.72
  -5  -1  14   19.34    0.90
   5   1 -14   19.99    0.76
   5   1 -14   18.97    0.79
  -5   1  14   20.35    0.92
  -4  -1  14    0.25    0.15
   4   1 -14    0.68    0.18
   4   1 -14    0.80    0.18
  -4   1  14    0.60    0.21
  -3  -1  14    0.10    0.14
  -3   1  14    0.38    0.17
   3   1 -14    0.01    0.10
   3   1 -14    0.13    0.14
  -2  -1  14    0.01    0.12
   2   1 -14    0.12    0.12
  -2   1  14    0.04    0.14
  -1  -1  14    6.13    0.59
  -1   1  14    6.73    0.62
   1   1 -14    6.30    0.41
   0  -1  14    2.17    0.37
   0   1  14    2.11    0.36
   0   1 -14    2.32    0.31
  -8  -2  14    1.80    0.32
   8  -2 -14    1.58    0.25
   8   2 -14    1.40    0.25
  -8   2  14    1.14    0.27
   8   2 -14    1.64    0.28
  -7  -2  14    0.28    0.17
   7  -2 -14    0.33    0.15
   7   2 -14    0.46    0.17
  -7   2  14    0.44    0.18
   7   2 -14    0.27    0.14
  -6  -2  14    3.44    0.44
   6   2 -14    3.38    0.36
  -6   2  14    3.13    0.41
   6   2 -14    3.91    0.40
  -5  -2  14   -0.05    0.12
  -5   2  14    0.07    0.13
   5   2 -14    0.04    0.11
   5   2 -14    0.01    0.11
  -4  -2  14   10.47    0.67
  -4   2  14   11.41    0.68
   4   2 -14    9.14    0.53
   4   2 -14   10.99    0.55
  -3  -2  14    1.96    0.34
  -3   2  14    1.59    0.31
   3   2 -14    1.59    0.25
   3   2 -14    1.79    0.28
  -2  -2  14    0.50    0.20
   2   2 -14    0.37    0.16
   2   2 -14    0.64    0.19
  -2   2  14    0.54    0.20
  -1  -2  14    3.68    0.47
  -1   2  14    3.36    0.44
   1   2 -14    2.99    0.35
   1   2 -14    2.91    0.35
   0  -2  14   13.60    0.80
   0   2 -14   15.07    0.69
   0   2 -14   14.69    0.68
   0   2  14   16.38    0.84
  -7  -3  14    0.35    0.19
  -7   3  14    0.51    0.19
   7   3 -14    0.38    0.17
   7   3 -14    0.33    0.16
  -6  -3  14    2.53    0.38
   6   3 -14    2.90    0.36
  -6   3  14    2.94    0.40
   6   3 -14    2.43    0.32
  -5  -3  14    0.56    0.20
   5   3 -14    0.46    0.17
   5   3 -14    0.64    0.20
  -5   3  14    0.79    0.23
  -4  -3  14   15.45    0.83
  -4   3  14   17.90    0.86
   4   3 -14   17.51    0.76
   4   3 -14   16.64    0.72
  -3  -3  14    2.65    0.40
   3   3 -14    2.87    0.35
   3   3 -14    2.91    0.35
  -3   3  14    2.93    0.41
  -2  -3  14    4.15    0.49
  -2   3  14    5.04    0.52
   2   3 -14    4.58    0.43
   2   3 -14    4.51    0.42
  -1  -3  14   -0.01    0.13
  -1   3  14    0.01    0.13
   1   3 -14    0.05    0.12
   1   3 -14    0.01    0.12
  -5  -4  14    0.27    0.19
   5   4 -14    0.23    0.16
  -5   4  14    0.25    0.16
  -4  -4  14    8.21    0.60
   4   4 -14    9.37    0.55
  -4   4  14    8.29    0.59
   4   4 -14    8.53    0.52
  -3  -4  14    9.28    0.64
  -3   4  14    8.42    0.59
   3   4 -14    9.04    0.55
   5   0 -15   -0.01    0.10
   5   0 -15    0.18    0.13
  -5   0  15    0.24    0.18
  -4   0  15    0.03    0.14
   4   0 -15    0.19    0.13
  -5  -1  15    4.78    0.53
   5   1 -15    4.08    0.40
  -5   1  15    3.98    0.48
  -4  -1  15    0.77    0.24
  -4   1  15    0.56    0.22
   4   1 -15    0.64    0.19
   0   0   0    0.00    0.00
;
_shelx_hkl_checksum     97871
_shelx_res_file
;
    3pyH2CHDA.res created by SHELXL-2014/7
TITL 3pyCHDA in P2(1)/n
CELL 0.71073  10.4637   8.1942  11.2797  90.000 107.812  90.000
ZERR    2.00   0.0002   0.0002   0.0002   0.000   0.001   0.000
LATT  1
SYMM 0.5-X, 0.5+Y, 0.5-Z
SFAC C H N CL
UNIT 36 52 8 4
TEMP -100.0
SIZE 0.21 0.27 0.32
L.S. 4
ACTA
HTAB
BOND $H
CONF
FMAP 2
PLAN 20
EQIV $1 -x+1, -y, -z+1
EQIV $2 x+1/2, -y+1/2, z+1/2
EQIV $3 x+1/2, -y-1/2, z+1/2
HTAB N1 Cl1
HTAB N1 Cl1_$1
HTAB C3 Cl1_$2
HTAB C4 Cl1_$2
HTAB C8 Cl1_$3
WGHT    0.044300    0.318900
FVAR       0.29977
CL1   4    0.408460    0.047830    0.286329    11.00000    0.02754    0.02485 =
         0.02046    0.00078    0.00355   -0.00212
N1    3    0.634611    0.192853    0.510477    11.00000    0.01891    0.01520 =
         0.02093   -0.00081    0.00635    0.00127
H1A   2    0.575566    0.153758    0.441643    11.00000    0.02096
H1B   2    0.629492    0.126323    0.569614    11.00000    0.02644
N2    3    0.830199   -0.191989    0.332307    11.00000    0.04448    0.03117 =
         0.02743   -0.00512    0.01144    0.00774
C1    1    0.541731    0.643763    0.444138    11.00000    0.02653    0.01728 =
         0.03326    0.00292    0.01679    0.00250
AFIX  23
H1C   2    0.608597    0.693674    0.516974    11.00000   -1.20000
H1D   2    0.535222    0.712659    0.370422    11.00000   -1.20000
AFIX   0
C2    1    0.587601    0.472261    0.422607    11.00000    0.02913    0.01872 =
         0.02906    0.00323    0.01773    0.00454
AFIX  23
H2A   2    0.524158    0.425420    0.346245    11.00000   -1.20000
H2B   2    0.677338    0.478005    0.410594    11.00000   -1.20000
AFIX   0
C3    1    0.593944    0.363130    0.533149    11.00000    0.01972    0.01408 =
         0.01988   -0.00189    0.00565    0.00186
AFIX  13
H3    2    0.661761    0.408292    0.608925    11.00000   -1.20000
AFIX   0
C4    1    0.774392    0.181782    0.502260    11.00000    0.02049    0.02093 =
         0.04038   -0.00479    0.01254    0.00080
AFIX  23
H4A   2    0.838128    0.223733    0.580395    11.00000   -1.20000
H4B   2    0.781908    0.251523    0.433032    11.00000   -1.20000
AFIX   0
C5    1    0.812105    0.009539    0.481153    11.00000    0.01772    0.01967 =
         0.02606   -0.00137    0.00865    0.00108
C6    1    0.794488   -0.044866    0.360969    11.00000    0.03786    0.02738 =
         0.02363    0.00306    0.00866    0.00890
AFIX  43
H6    2    0.754146    0.027805    0.294414    11.00000   -1.20000
AFIX   0
C7    1    0.886868   -0.291359    0.427300    11.00000    0.02805    0.01986 =
         0.04070   -0.00318    0.01332    0.00318
AFIX  43
H7    2    0.915432   -0.395947    0.409247    11.00000   -1.20000
AFIX   0
C8    1    0.906433   -0.251380    0.549972    11.00000    0.02893    0.02694 =
         0.03396    0.00891    0.00968    0.00684
AFIX  43
H8    2    0.945400   -0.327474    0.614445    11.00000   -1.20000
AFIX   0
C9    1    0.868101   -0.097784    0.577489    11.00000    0.02709    0.03192 =
         0.02221   -0.00016    0.00746    0.00416
AFIX  43
H9    2    0.880130   -0.066697    0.661342    11.00000   -1.20000
AFIX   0
HKLF 4
REM  3pyCHDA in P2(1)/n
REM R1 =  0.0304 for    2118 Fo > 4sig(Fo)  and  0.0328 for all    2303 data
REM    117 parameters refined using      0 restraints
END
WGHT      0.0424      0.3257
REM Instructions for potential hydrogen bonds
HTAB N1 Cl1
HTAB N1 Cl1_$1
HTAB C3 Cl1_$2
HTAB C4 Cl1_$2
HTAB C8 Cl1_$3
REM Highest difference peak  0.289,  deepest hole -0.258,  1-sigma level  0.049
Q1    1   0.5993  0.4217  0.4840  11.00000  0.05    0.29
Q2    1   0.4750  0.6427  0.4552  11.00000  0.05    0.26
Q3    1   0.7952 -0.0177  0.4230  11.00000  0.05    0.25
Q4    1   0.6172  0.2871  0.5219  11.00000  0.05    0.25
Q5    1   0.5653  0.5571  0.4308  11.00000  0.05    0.24
Q6    1   0.8235 -0.0470  0.5260  11.00000  0.05    0.24
Q7    1   0.8303 -0.2421  0.3824  11.00000  0.05    0.24
Q8    1   0.7983  0.0972  0.4959  11.00000  0.05    0.23
Q9    1   0.8806 -0.2689  0.4836  11.00000  0.05    0.21
Q10   1   0.9131 -0.2609  0.4878  11.00000  0.05    0.21
Q11   1   0.4947  0.0578  0.3439  11.00000  0.05    0.20
Q12   1   0.9124 -0.1558  0.5613  11.00000  0.05    0.18
Q13   1   0.6657  0.3710  0.5957  11.00000  0.05    0.18
Q14   1   0.6991  0.1892  0.4977  11.00000  0.05    0.18
Q15   1   0.8276 -0.2186  0.2763  11.00000  0.05    0.18
Q16   1   0.3237  0.0573  0.2232  11.00000  0.05    0.15
Q17   1   0.5718  0.7316  0.4210  11.00000  0.05    0.15
Q18   1   0.6175  0.4582  0.3672  11.00000  0.05    0.14
Q19   1   0.5632 -0.0586  0.2611  11.00000  0.05    0.13
Q20   1   0.3826  0.0384  0.3562  11.00000  0.05    0.13
;
_shelx_res_checksum     11664
data_New_Global_Publ_Block
_journal_date_recd_electronic     2016-10-25
_journal_date_accepted     2016-10-26
_journal_name_full     'Acta Crystallographica, Section E'
_journal_year     2016
_journal_volume     72
_journal_issue     12
_journal_page_first     1728
_journal_page_last     1730
_journal_paper_category     GO
_journal_paper_doi     10.1107/S2056989016017205
_journal_coeditor_code     HG5479
loop_
    _publ_contact_author_name
    _publ_contact_author_address
    _publ_contact_author_email
    _publ_contact_author_fax
    _publ_contact_author_phone
    'Park, Ki-Min'
;
Research institute of Natural Science and Department of Chemistry,
Gyeongsang National University, Jinju 52828, Republic of Korea
;
 'kmpark@gnu.ac.kr' '+82-55-753-7614' '+82-55-772-2788'
    'Kim, Tae Ho'
;
Research institute of Natural Science and Department of Chemistry,
Gyeongsang National University, Jinju 52828, Republic of Korea
;
 'thkim@gnu.ac.kr' '+82-55-753-7614' '+82-55-772-2789'
_publ_section_title
;
Crystal structure of
<i>N</i>,<i>N</i>'-bis(pyridin-3-ylmethyl)cyclohexane-1,4-diammonium
dichloride
;
loop_
    _publ_author_name
    _publ_author_footnote
    _publ_author_address
    'Moon, Suk-Hee' .
;
Department of Food and Nutrition,
Kyungnam College of Information and Technology,
Busan 47011, Republic of Korea
;
    'Im, Hansu' .
;
Research institute of Natural Science and Department of Chemistry,
Gyeongsang National University, Jinju 52828, Republic of Korea
;
    'Kim, Tae Ho' .
;
Research institute of Natural Science and Department of Chemistry,
Gyeongsang National University, Jinju 52828, Republic of Korea
;
    'Park, Ki-Min' .
;
Research institute of Natural Science and Department of Chemistry,
Gyeongsang National University, Jinju 52828, Republic of Korea
;
_publ_section_synopsis
;
The title salt, C~18~H~26~N~4~^2+^\\cdot2Cl^-^, is located about a
crystallographic inversion centre at the centre of the cyclohexyl ring, which
adopts a chair conformation. In the crystal,  N^+^(C)---H...Cl^-^ hydrogen
bonds and \p--\p stacking interactions lead to the formation of a
three-dimensional supramolecular network.
;
