# Supplementary material for: Crystal structure of N,N′-bis­(pyridin-3-ylmeth­yl)cyclo­hexane-1,4-di­ammonium dichloride
Source: Acta Crystallogr E Crystallogr Commun. 2016 Nov 4;72(Pt 12):1728–30. doi: 10.1107/S2056989016017205 (PMC5137595; doi:10.1107/S2056989016017205)
Supplement: Supplementary file 2 [file e-72-01728-Isup2.hkl]

data_I                                                                          
_shelx_title ' 3pyCHDA in P2(1)/n'                                              
_shelx_refln_list_code          4                                               
_shelx_F_calc_maximum      112.24                                               
_exptl_crystal_F_000       392.00                                               
_reflns_d_resolution_high  0.7468                                               
                                                                                
loop_                                                                           
 _space_group_symop_operation_xyz                                               
 'x, y, z'                                                                      
 '-x+1/2, y+1/2, -z+1/2'                                                        
 '-x, -y, -z'                                                                   
 'x-1/2, -y-1/2, z-1/2'                                                         
                                                                                
_cell_length_a    10.4637                                                       
_cell_length_b     8.1942                                                       
_cell_length_c    11.2797                                                       
_cell_angle_alpha  90.000                                                       
_cell_angle_beta  107.812                                                       
_cell_angle_gamma  90.000                                                       
                                                                                
_shelx_F_squared_multiplier     1.000                                           
                                                                                
loop_                                                                           
 _refln_index_h                                                                 
 _refln_index_k                                                                 
 _refln_index_l                                                                 
 _refln_F_squared_calc                                                          
 _refln_F_squared_meas                                                          
 _refln_F_squared_sigma                                                         
 _refln_observed_status                                                         
   2   0   0         10.03          3.01         0.42 o                         
   4   0   0       7302.16       7459.89        79.22 o                         
   6   0   0       1667.28       1673.86        19.38 o                         
   8   0   0          1.46          2.37         0.53 o                         
  10   0   0        602.29        598.67        17.58 o                         
  12   0   0         32.97         41.84         5.12 o                         
   1   1   0        264.72        237.61         2.76 o                         
   2   1   0       6146.27       5795.77       138.38 o                         
   3   1   0        911.57        996.23         8.26 o                         
   4   1   0         35.70         34.36         0.62 o                         
   5   1   0       2256.69       2281.68        16.88 o                         
   6   1   0       1147.12       1215.82        10.22 o                         
   7   1   0          2.19          1.22         0.41 o                         
   8   1   0          2.96          2.93         0.64 o                         
   9   1   0         50.08         52.88         1.85 o                         
  10   1   0          0.11          0.12         0.60 o                         
  11   1   0         73.47         78.86         8.01 o                         
  12   1   0         12.33         12.63         2.16 o                         
  13   1   0         31.60         28.91         3.26 o                         
   0   2   0        211.58        252.86         2.58 o                         
   1   2   0        541.80        611.05         3.98 o                         
   2   2   0         29.91         32.57         0.59 o                         
   3   2   0        770.65        837.85         8.70 o                         
   4   2   0          2.69          2.72         0.38 o                         
   5   2   0        118.41        125.80         1.99 o                         
   6   2   0        314.98        305.81         3.87 o                         
   7   2   0        189.64        193.41         3.45 o                         
   8   2   0        254.67        255.41         4.87 o                         
   9   2   0        404.59        388.69         5.98 o                         
  10   2   0        289.19        288.66         6.22 o                         
  11   2   0          1.84          3.23         0.99 o                         
  12   2   0         83.35         80.35         4.39 o                         
  13   2   0         98.18        110.91        11.18 o                         
   1   3   0        328.01        373.11         2.85 o                         
   2   3   0        793.62        838.89         6.94 o                         
   3   3   0        235.18        264.31         2.94 o                         
   4   3   0        685.79        654.58         7.45 o                         
   5   3   0        106.22        100.04         2.12 o                         
   6   3   0        127.51        125.84         2.90 o                         
   7   3   0        180.79        176.35         3.38 o                         
   8   3   0        123.59        119.79         2.85 o                         
   9   3   0          1.18          1.75         0.61 o                         
  10   3   0         65.05         61.62         2.32 o                         
  11   3   0          9.51         11.10         1.61 o                         
  12   3   0         74.76         77.67         4.60 o                         
   0   4   0        734.65        799.69         8.04 o                         
   1   4   0       2961.07       3014.05        19.37 o                         
   2   4   0        136.61        167.23         1.81 o                         
   3   4   0       2230.61       2160.02        18.59 o                         
   4   4   0        113.32        123.15         1.90 o                         
   5   4   0         88.64         84.03         1.99 o                         
   6   4   0         65.70         66.61         2.42 o                         
   7   4   0        850.00        862.81        10.37 o                         
   8   4   0         68.57         70.75         2.23 o                         
   9   4   0         35.19         36.69         1.98 o                         
  10   4   0        212.80        206.37         4.43 o                         
  11   4   0         64.24         63.57         3.72 o                         
  12   4   0         46.12         42.84         5.79 o                         
   1   5   0         97.09         97.76         1.31 o                         
   2   5   0        331.58        313.59         3.05 o                         
   3   5   0         11.16         11.64         0.79 o                         
   4   5   0        177.39        179.44         4.08 o                         
   5   5   0        623.44        609.04         7.59 o                         
   6   5   0        297.41        283.87         4.59 o                         
   7   5   0        233.75        222.22         4.12 o                         
   8   5   0        127.13        121.67         3.77 o                         
   9   5   0         46.87         43.41         2.67 o                         
  10   5   0        112.69        120.46         4.91 o                         
  11   5   0         66.44         74.53         4.24 o                         
   0   6   0        169.67        172.09         2.83 o                         
   1   6   0         59.93         63.95         1.10 o                         
   2   6   0         77.33         81.08         1.24 o                         
   3   6   0        256.04        258.38         3.38 o                         
   4   6   0         54.75         61.15         2.33 o                         
   5   6   0        250.26        236.35         5.11 o                         
   6   6   0         50.76         54.74         3.65 o                         
   7   6   0          3.73          3.48         0.88 o                         
   8   6   0         39.21         33.39         2.40 o                         
   9   6   0        307.54        292.93         8.13 o                         
  10   6   0         11.57         11.30         1.95 o                         
  11   6   0         10.74          9.33         1.90 o                         
   1   7   0        626.79        621.06         7.63 o                         
   2   7   0        166.60        167.23         2.52 o                         
   3   7   0         21.65         19.50         1.12 o                         
   4   7   0        252.17        260.06         6.16 o                         
   5   7   0        333.05        312.16         6.50 o                         
   6   7   0          6.77          6.35         1.11 o                         
   7   7   0         32.24         29.01         2.25 o                         
   8   7   0        263.15        259.96         7.60 o                         
   9   7   0         28.68         36.21         6.45 o                         
  10   7   0          7.00         10.43         4.28 o                         
   0   8   0        265.81        262.98         5.01 o                         
   1   8   0         96.62        100.09         2.18 o                         
   2   8   0         30.94         31.59         1.49 o                         
   3   8   0        356.53        339.29         5.50 o                         
   4   8   0         53.19         49.13         2.11 o                         
   5   8   0          3.42          4.47         1.00 o                         
   6   8   0         23.17         24.87         2.09 o                         
   7   8   0        242.20        249.98         7.51 o                         
   8   8   0         42.86         43.88         3.61 o                         
   9   8   0        157.92        172.13         6.52 o                         
   1   9   0        112.09        114.05         2.74 o                         
   2   9   0         74.24         72.28         2.14 o                         
   3   9   0         11.60         15.30         1.93 o                         
   4   9   0          5.24          5.01         1.30 o                         
   5   9   0        125.10        122.74         7.01 o                         
   6   9   0         14.94         18.47         3.34 o                         
   7   9   0          6.34          6.91         3.17 o                         
   0  10   0         81.84         84.24         5.34 o                         
   1  10   0         20.48         21.92         3.34 o                         
   2  10   0        169.13        186.61         8.57 o                         
   3  10   0         12.39          6.79         2.23 o                         
   4  10   0          0.56         -1.22         1.22 o                         
   5  10   0         16.63         12.24         2.89 o                         
 -13   0   1        125.41        114.95         7.79 o                         
 -11   0   1          0.85          0.89         1.45 o                         
  -9   0   1        398.40        388.47        12.46 o                         
  -7   0   1        759.12        741.34        11.38 o                         
  -5   0   1       1069.98       1168.57        16.11 o                         
  -3   0   1      12597.72      10904.26       138.43 o                         
  -1   0   1        375.72        406.16         7.79 o                         
   1   0   1        698.82        662.45         7.28 o                         
   3   0   1        134.58        117.77         1.84 o                         
   5   0   1       1419.30       1514.80        17.55 o                         
   7   0   1       1127.09       1130.18        14.04 o                         
   9   0   1         44.18         49.17         7.01 o                         
  11   0   1          4.20          4.01         2.00 o                         
  13   0   1         23.29         34.61         5.12 o                         
 -13   1   1          7.52          6.97         2.34 o                         
 -12   1   1         16.05         17.66         2.40 o                         
 -11   1   1         11.65         15.48         2.19 o                         
 -10   1   1         74.43         64.23         5.84 o                         
  -9   1   1         17.72         19.03         1.45 o                         
  -8   1   1        517.82        536.93         6.92 o                         
  -7   1   1         69.03         61.60         1.30 o                         
  -6   1   1        360.96        394.04         4.24 o                         
  -5   1   1         23.96         21.64         0.57 o                         
  -4   1   1        373.66        393.52         3.58 o                         
  -3   1   1       3136.97       3326.57        26.86 o                         
  -2   1   1         47.60         60.14         0.69 o                         
  -1   1   1        267.53        266.15         2.08 o                         
   0   1   1        950.14        975.53         7.52 o                         
   1   1   1        104.38        142.31         1.36 o                         
   2   1   1      11253.98       9982.84       136.12 o                         
   3   1   1        117.55        130.63         1.34 o                         
   4   1   1        620.84        594.72         5.32 o                         
   5   1   1          0.14          0.73         0.20 o                         
   6   1   1         68.37         80.61         1.55 o                         
   7   1   1          0.39          0.28         0.29 o                         
   8   1   1        505.54        505.54         7.29 o                         
   9   1   1          2.73          2.75         0.71 o                         
  10   1   1        148.57        158.31         4.41 o                         
  11   1   1         77.96         69.80         4.56 o                         
  12   1   1        120.89        129.30         5.70 o                         
 -13   2   1        199.20        198.20         7.32 o                         
 -12   2   1          5.64          5.73         1.60 o                         
 -11   2   1         42.85         40.09         3.38 o                         
 -10   2   1        187.94        181.01         4.36 o                         
  -9   2   1          0.89          0.39         0.85 o                         
  -8   2   1        731.72        717.81         8.82 o                         
  -7   2   1        701.57        720.65         7.63 o                         
  -6   2   1        593.14        582.58         6.21 o                         
  -5   2   1        773.11        821.17         7.98 o                         
  -4   2   1        962.80        947.15         8.78 o                         
  -3   2   1       2083.11       2134.79        18.01 o                         
  -2   2   1       1027.50       1007.27         7.57 o                         
  -1   2   1       1639.55       1759.92        12.94 o                         
   0   2   1        922.08        978.43         5.99 o                         
   1   2   1          1.24          0.59         0.11 o                         
   2   2   1        357.11        414.00         3.83 o                         
   3   2   1        997.76        939.75         7.06 o                         
   4   2   1         86.76         84.84         1.04 o                         
   5   2   1        416.82        446.21         4.95 o                         
   6   2   1        339.21        320.42         4.04 o                         
   7   2   1          0.37          0.44         0.29 o                         
   8   2   1        305.27        298.56         4.91 o                         
   9   2   1        267.15        254.00         4.62 o                         
  10   2   1          0.26          1.28         0.75 o                         
  11   2   1         54.02         56.45         2.97 o                         
  12   2   1         62.98         69.57         4.83 o                         
 -13   3   1        153.10        136.86         9.79 o                         
 -12   3   1         26.94         29.39         3.07 o                         
 -11   3   1        134.87        138.55         5.45 o                         
 -10   3   1         32.48         30.48         2.09 o                         
  -9   3   1          6.96          7.00         0.88 o                         
  -8   3   1       1216.15       1143.22        13.01 o                         
  -7   3   1        613.61        614.76         7.76 o                         
  -6   3   1        120.78        109.38         1.87 o                         
  -5   3   1        297.20        301.08         4.22 o                         
  -4   3   1        557.64        555.35         5.54 o                         
  -3   3   1        377.53        458.10         4.56 o                         
  -2   3   1       2206.02       2332.10        16.99 o                         
  -1   3   1        434.75        465.34         3.66 o                         
   0   3   1         69.77         98.66         0.97 o                         
   1   3   1        909.07        918.81         6.57 o                         
   2   3   1         76.16         70.02         1.42 o                         
   3   3   1         93.50         99.40         1.59 o                         
   4   3   1        237.55        246.01         2.91 o                         
   5   3   1        464.36        471.62         6.07 o                         
   6   3   1          4.65          5.54         0.68 o                         
   7   3   1        214.39        199.51         3.76 o                         
   8   3   1         99.35         97.37         2.62 o                         
   9   3   1        317.85        319.19         5.47 o                         
  10   3   1        188.47        189.67         5.38 o                         
  11   3   1        136.87        141.46         5.82 o                         
  12   3   1         25.43         23.81         4.34 o                         
 -12   4   1         71.67         85.79         8.01 o                         
 -11   4   1         80.68         77.25         3.17 o                         
 -10   4   1        264.11        274.88         5.15 o                         
  -9   4   1          7.80          6.87         0.98 o                         
  -8   4   1        105.77         99.17         2.61 o                         
  -7   4   1         34.14         31.38         1.50 o                         
  -6   4   1         63.82         53.62         1.65 o                         
  -5   4   1         16.30         17.67         1.17 o                         
  -4   4   1       1245.22       1211.60        11.00 o                         
  -3   4   1        299.27        301.18         3.09 o                         
  -2   4   1         59.38         73.39         1.11 o                         
  -1   4   1        674.48        812.94         6.50 o                         
   0   4   1       1275.83       1288.03         8.18 o                         
   1   4   1        197.90        209.62         2.02 o                         
   2   4   1        450.90        463.93         4.33 o                         
   3   4   1         41.39         44.57         0.99 o                         
   4   4   1        231.95        231.01         3.14 o                         
   5   4   1        105.27        108.82         2.39 o                         
   6   4   1        306.74        291.37         4.66 o                         
   7   4   1        140.59        135.45         3.07 o                         
   8   4   1         52.34         50.89         2.15 o                         
   9   4   1         11.82         11.55         1.43 o                         
  10   4   1          0.57         -0.22         0.68 o                         
  11   4   1         26.78         25.26         4.45 o                         
  12   4   1        102.18        109.50         8.01 o                         
 -12   5   1          0.01         -0.89         1.56 o                         
 -11   5   1         50.90         56.63         4.01 o                         
 -10   5   1         27.99         28.12         2.69 o                         
  -9   5   1        269.38        268.60         5.41 o                         
  -8   5   1         34.04         31.95         1.76 o                         
  -7   5   1          1.97          1.82         0.56 o                         
  -6   5   1         78.01         72.74         2.03 o                         
  -5   5   1        385.81        372.34         5.20 o                         
  -4   5   1          4.93          4.23         0.45 o                         
  -3   5   1        169.55        183.45         2.29 o                         
  -2   5   1          4.41          4.40         0.36 o                         
  -1   5   1        262.56        236.39         2.35 o                         
   0   5   1        285.16        322.05         3.22 o                         
   1   5   1       2152.89       2253.35        15.62 o                         
   2   5   1        851.13        890.51         7.24 o                         
   3   5   1         20.20         18.50         0.73 o                         
   4   5   1        146.10        154.27         2.33 o                         
   5   5   1        442.70        427.57         6.09 o                         
   6   5   1         54.30         56.73         2.43 o                         
   7   5   1       1122.12       1067.39        15.73 o                         
   8   5   1         53.76         60.68         2.80 o                         
   9   5   1          0.01          0.15         0.70 o                         
  10   5   1          6.50          5.55         1.50 o                         
  11   5   1        186.49        200.61        11.35 o                         
 -11   6   1          2.82          3.81         1.41 o                         
 -10   6   1         62.01         65.44         3.93 o                         
  -9   6   1         22.36         17.66         2.34 o                         
  -8   6   1         50.79         43.78         2.62 o                         
  -7   6   1         35.75         44.52         2.83 o                         
  -6   6   1        519.23        489.74         8.35 o                         
  -5   6   1        285.23        266.79         4.28 o                         
  -4   6   1        571.02        569.59         7.13 o                         
  -3   6   1         57.47         55.45         1.18 o                         
  -2   6   1         52.34         64.95         1.19 o                         
  -1   6   1         23.92         29.45         0.78 o                         
   0   6   1        119.92        108.47         1.66 o                         
   1   6   1        664.29        669.06         5.76 o                         
   2   6   1        389.68        363.77         4.58 o                         
   3   6   1        153.28        140.63         2.52 o                         
   4   6   1         13.87          9.74         1.67 o                         
   5   6   1        470.05        438.84         7.79 o                         
   6   6   1        280.63        283.24         6.08 o                         
   7   6   1          1.44          1.97         1.22 o                         
   8   6   1          2.23          1.29         0.82 o                         
   9   6   1          0.02          0.96         1.06 o                         
  10   6   1         88.32         93.46         4.61 o                         
 -10   7   1         39.53         43.00         3.66 o                         
  -9   7   1         69.91         76.87         4.06 o                         
  -8   7   1         36.58         38.91         3.21 o                         
  -7   7   1        239.28        236.24         5.82 o                         
  -6   7   1         52.34         52.03         2.52 o                         
  -5   7   1        258.93        262.73         5.58 o                         
  -4   7   1          0.65         -0.20         0.47 o                         
  -3   7   1         54.41         59.39         1.62 o                         
  -2   7   1        233.25        239.73         2.64 o                         
  -1   7   1       1127.05       1084.85         8.42 o                         
   0   7   1        189.67        180.65         3.43 o                         
   1   7   1        185.36        190.67         2.96 o                         
   2   7   1          1.16          2.93         0.53 o                         
   3   7   1        196.71        198.41         3.90 o                         
   4   7   1         43.52         42.93         2.12 o                         
   5   7   1        173.44        160.08         4.38 o                         
   6   7   1         27.39         25.35         2.08 o                         
   7   7   1         19.68         17.16         1.79 o                         
   8   7   1         74.03         84.25         4.26 o                         
   9   7   1          2.05          2.53         1.41 o                         
  -9   8   1         59.61         64.86         4.47 o                         
  -8   8   1          6.54          3.62         1.34 o                         
  -7   8   1          4.37          4.83         1.44 o                         
  -6   8   1         10.10          7.51         1.24 o                         
  -5   8   1          0.61          1.08         0.70 o                         
  -4   8   1         14.53         13.38         1.58 o                         
  -3   8   1         58.11         48.64         2.90 o                         
  -2   8   1          4.45          1.19         0.45 o                         
  -1   8   1          9.28         12.19         0.99 o                         
   0   8   1         49.64         52.31         1.54 o                         
   1   8   1          0.09          0.13         0.34 o                         
   2   8   1        207.07        203.76         3.44 o                         
   3   8   1        271.14        261.24         4.80 o                         
   4   8   1          7.35          9.53         1.87 o                         
   5   8   1         80.05         80.29         2.83 o                         
   6   8   1        130.47        136.16         5.10 o                         
   7   8   1        141.21        137.18         5.51 o                         
   8   8   1         57.24         60.14         5.56 o                         
  -7   9   1         52.82         52.41         5.45 o                         
  -6   9   1        123.32        132.20         7.34 o                         
  -5   9   1         90.57         92.69         6.01 o                         
  -4   9   1         42.33         48.29         4.78 o                         
  -3   9   1         13.37         16.91         2.89 o                         
  -2   9   1        245.07        233.68         9.01 o                         
  -1   9   1          8.81          7.87         0.89 o                         
   0   9   1         27.28         30.19         1.60 o                         
   1   9   1         10.52         14.22         1.12 o                         
   2   9   1        263.17        264.49         5.67 o                         
   3   9   1         12.42         16.38         2.08 o                         
   4   9   1         99.64        104.79         4.73 o                         
   5   9   1          1.79          1.99         0.99 o                         
   6   9   1         12.39         13.32         1.69 o                         
   7   9   1          1.21          0.77         1.37 o                         
  -5  10   1          0.30          1.34         1.56 o                         
  -4  10   1         19.21         23.81         3.67 o                         
  -3  10   1        143.20        140.88         7.46 o                         
  -2  10   1         74.97         74.11         5.23 o                         
  -1  10   1        230.96        260.06        10.01 o                         
   0  10   1          8.25          8.73         1.84 o                         
   1  10   1          1.18          4.67         1.89 o                         
   2  10   1        106.59        125.74         7.12 o                         
   3  10   1        188.31        192.40         9.12 o                         
   4  10   1          6.55          6.79         2.45 o                         
   5  10   1          3.07          2.34         1.78 o                         
 -12   0   2         46.86         46.29         5.34 o                         
 -10   0   2        145.61        120.96         6.45 o                         
  -8   0   2         20.50         18.90         1.40 o                         
  -6   0   2         28.41         21.81         1.72 o                         
  -4   0   2       1969.52       2059.03        22.85 o                         
  -2   0   2        158.84        166.61         2.75 o                         
   0   0   2       8120.79       6260.87       228.54 o                         
   2   0   2       1537.81       1555.56        16.84 o                         
   4   0   2        192.32        194.84         2.84 o                         
   6   0   2        101.49         88.93         2.27 o                         
   8   0   2        416.80        411.01        16.25 o                         
  10   0   2          2.24          2.34         1.56 o                         
  12   0   2        303.59        321.04        13.35 o                         
 -13   1   2          4.04          3.68         2.78 o                         
 -12   1   2         97.86        103.43         7.79 o                         
 -11   1   2        333.67        332.50         8.73 o                         
 -10   1   2          0.64          1.52         0.82 o                         
  -9   1   2         86.40         85.94         2.58 o                         
  -8   1   2        114.60        111.02         2.79 o                         
  -7   1   2         85.10         86.76         2.16 o                         
  -6   1   2       2708.74       2847.36        26.47 o                         
  -5   1   2       1140.11       1141.95        10.11 o                         
  -4   1   2       1072.37       1125.44        10.77 o                         
  -3   1   2       5503.18       5495.80       120.47 o                         
  -2   1   2       4223.71       4193.71        31.75 o                         
  -1   1   2       3738.07       3702.33        88.25 o                         
   0   1   2        715.69        720.76         5.69 o                         
   1   1   2       5362.41       5424.91       100.59 o                         
   2   1   2       1535.88       1557.34        11.25 o                         
   3   1   2       1254.14       1306.87         9.15 o                         
   4   1   2        628.18        646.44         5.37 o                         
   5   1   2        449.89        430.56         4.37 o                         
   6   1   2        365.07        383.86         4.12 o                         
   7   1   2       1425.11       1463.66        12.58 o                         
   8   1   2        165.66        179.12         4.20 o                         
   9   1   2         44.29         51.05         2.66 o                         
  10   1   2         16.15         13.99         1.60 o                         
  11   1   2        224.98        230.03         9.24 o                         
  12   1   2          7.26          7.58         1.85 o                         
 -13   2   2          0.11          0.06         1.06 o                         
 -12   2   2          0.52         -0.22         1.34 o                         
 -11   2   2         53.99         51.24         7.73 o                         
 -10   2   2        137.99        136.56         3.63 o                         
  -9   2   2         14.70         15.64         1.56 o                         
  -8   2   2        531.74        530.31         7.92 o                         
  -7   2   2        245.49        231.94         4.24 o                         
  -6   2   2       2476.17       2500.86        21.41 o                         
  -5   2   2        233.07        261.11         2.74 o                         
  -4   2   2       1249.00       1233.22        11.92 o                         
  -3   2   2        338.93        303.86         3.03 o                         
  -2   2   2        502.33        574.22         4.23 o                         
  -1   2   2       2995.16       2983.43        22.88 o                         
   0   2   2       4410.13       4286.92        37.66 o                         
   1   2   2        551.36        555.22         3.82 o                         
   2   2   2        293.90        306.84         2.94 o                         
   3   2   2        172.93        140.45         1.80 o                         
   4   2   2        309.92        359.62         3.70 o                         
   5   2   2          1.53          4.26         0.39 o                         
   6   2   2        484.84        467.29         5.51 o                         
   7   2   2         67.48         72.04         2.11 o                         
   8   2   2          2.94          1.88         0.59 o                         
   9   2   2          4.01          1.99         0.64 o                         
  10   2   2         23.47         23.45         2.05 o                         
  11   2   2         11.86         11.14         1.59 o                         
  12   2   2         32.69         31.35         3.30 o                         
 -13   3   2        100.72        102.20         6.01 o                         
 -12   3   2         31.69         38.65         3.45 o                         
 -11   3   2        385.31        358.25         6.98 o                         
 -10   3   2         25.49         18.87         1.62 o                         
  -9   3   2        110.24        103.78         3.24 o                         
  -8   3   2        119.25        120.38         3.13 o                         
  -7   3   2        127.22        142.09         4.38 o                         
  -6   3   2         60.35         50.63         1.21 o                         
  -5   3   2        352.47        332.26         5.03 o                         
  -4   3   2        108.87        132.70         1.86 o                         
  -3   3   2       2256.36       2475.54        20.50 o                         
  -2   3   2       1049.00       1046.90         7.85 o                         
  -1   3   2        632.95        624.01         5.37 o                         
   0   3   2        598.12        619.44         5.05 o                         
   1   3   2        997.78       1010.07         9.14 o                         
   2   3   2        210.06        212.87         2.53 o                         
   3   3   2        106.46        129.93         2.05 o                         
   4   3   2       1046.83       1081.06         8.34 o                         
   5   3   2        304.72        287.24         2.75 o                         
   6   3   2          1.15          1.27         0.46 o                         
   7   3   2         18.61         17.87         1.26 o                         
   8   3   2        395.54        382.00         6.06 o                         
   9   3   2         78.61         72.73         2.45 o                         
  10   3   2         60.78         65.94         3.82 o                         
  11   3   2         37.02         45.51         5.79 o                         
  12   3   2          0.40         -0.67         1.67 o                         
 -12   4   2          0.57         -0.14         1.06 o                         
 -11   4   2          6.88          6.33         1.60 o                         
 -10   4   2         56.08         48.78         2.49 o                         
  -9   4   2        136.49        133.54         3.65 o                         
  -8   4   2          5.72          6.76         0.95 o                         
  -7   4   2        251.75        246.24         5.67 o                         
  -6   4   2        244.15        232.88         3.77 o                         
  -5   4   2         14.25         17.20         0.67 o                         
  -4   4   2         30.98         47.84         1.59 o                         
  -3   4   2        257.56        263.29         2.67 o                         
  -2   4   2         75.27         93.30         1.40 o                         
  -1   4   2        263.64        334.81         3.38 o                         
   0   4   2         81.63         76.63         1.02 o                         
   1   4   2        158.17        177.68         2.27 o                         
   2   4   2        329.40        329.93         5.83 o                         
   3   4   2        355.60        343.50         3.45 o                         
   4   4   2         53.08         51.41         0.99 o                         
   5   4   2        379.80        387.75         7.74 o                         
   6   4   2         33.93         40.06         1.73 o                         
   7   4   2          0.04         -0.39         0.39 o                         
   8   4   2         42.22         47.27         2.73 o                         
   9   4   2        809.00        806.07        12.65 o                         
  10   4   2          5.39          4.68         1.12 o                         
  11   4   2         15.00         18.81         4.12 o                         
 -12   5   2        100.75         98.15         4.68 o                         
 -11   5   2         19.43         14.80         2.14 o                         
 -10   5   2          0.90          1.37         0.73 o                         
  -9   5   2          3.59          2.42         0.82 o                         
  -8   5   2        302.44        296.81         6.05 o                         
  -7   5   2         49.70         45.49         1.71 o                         
  -6   5   2        290.53        279.55         4.43 o                         
  -5   5   2         60.36         57.70         3.18 o                         
  -4   5   2         87.60         85.94         1.47 o                         
  -3   5   2          0.07          0.08         0.19 o                         
  -2   5   2       2055.84       2121.79        16.97 o                         
  -1   5   2         15.79         17.31         0.62 o                         
   0   5   2        725.61        736.05         6.55 o                         
   1   5   2        220.58        242.52         2.68 o                         
   2   5   2         88.87         91.92         1.63 o                         
   3   5   2        174.69        183.63         4.14 o                         
   4   5   2       1345.64       1275.64        30.38 o                         
   5   5   2        324.89        314.65         6.20 o                         
   6   5   2        172.61        158.38         5.41 o                         
   7   5   2        524.97        507.49        13.26 o                         
   8   5   2        184.92        193.97         5.13 o                         
   9   5   2         14.44         14.71         1.70 o                         
  10   5   2         60.15         64.27         5.51 o                         
  11   5   2         31.96         30.24         3.12 o                         
 -11   6   2         40.67         37.42         3.51 o                         
 -10   6   2          7.96          8.44         1.68 o                         
  -9   6   2        108.04        101.12         4.39 o                         
  -8   6   2          0.03          0.43         0.78 o                         
  -7   6   2        490.83        481.07         7.73 o                         
  -6   6   2         96.42         86.43         3.16 o                         
  -5   6   2          1.56          0.24         0.39 o                         
  -4   6   2         29.68         25.00         1.03 o                         
  -3   6   2        223.78        230.99         3.35 o                         
  -2   6   2          5.70          6.34         0.46 o                         
  -1   6   2       1049.73       1041.60         7.83 o                         
   0   6   2        400.78        388.52         4.23 o                         
   1   6   2        824.15        817.91         7.60 o                         
   2   6   2         62.14         67.07         1.70 o                         
   3   6   2       1065.27       1062.65        12.35 o                         
   4   6   2         42.71         44.22         2.13 o                         
   5   6   2         95.66         90.77         4.01 o                         
   6   6   2          1.99          1.26         0.77 o                         
   7   6   2        215.22        204.99         5.78 o                         
   8   6   2         17.56         20.01         2.44 o                         
   9   6   2         97.48        110.54         8.85 o                         
  10   6   2          8.39          9.76         1.90 o                         
 -10   7   2          0.10         -0.10         1.03 o                         
  -9   7   2         26.24         28.68         2.85 o                         
  -8   7   2         60.38         58.82         7.96 o                         
  -7   7   2         60.40         59.38         3.50 o                         
  -6   7   2        465.28        472.14         9.99 o                         
  -5   7   2          1.94          4.56         1.56 o                         
  -4   7   2        213.51        171.83         3.59 o                         
  -3   7   2         14.65         14.96         0.79 o                         
  -2   7   2        444.08        452.28         5.31 o                         
  -1   7   2        125.30        133.29         2.49 o                         
   0   7   2          1.53          2.41         0.42 o                         
   1   7   2         18.16         15.90         0.91 o                         
   2   7   2          0.99          1.52         0.46 o                         
   3   7   2        226.94        222.69         4.34 o                         
   4   7   2        287.19        279.35         5.18 o                         
   5   7   2         60.47         70.27         3.68 o                         
   6   7   2          0.80          1.69         0.80 o                         
   7   7   2        120.09        122.02         5.07 o                         
   8   7   2          8.64          8.01         1.79 o                         
   9   7   2          0.64          0.68         1.01 o                         
  -9   8   2          1.05          2.99         1.34 o                         
  -8   8   2         42.50         47.53         3.73 o                         
  -7   8   2          0.72          1.38         1.06 o                         
  -6   8   2         62.71         60.65         4.67 o                         
  -5   8   2          0.07         -0.78         1.11 o                         
  -4   8   2        138.12        143.44         6.79 o                         
  -3   8   2          0.82          1.22         0.70 o                         
  -2   8   2         16.89         12.80         1.02 o                         
  -1   8   2        232.07        231.16         3.45 o                         
   0   8   2        330.90        332.45         4.11 o                         
   1   8   2         17.45         14.89         0.88 o                         
   2   8   2        487.01        490.91         6.66 o                         
   3   8   2         52.58         53.35         2.17 o                         
   4   8   2         48.26         44.20         2.29 o                         
   5   8   2         86.52         84.45         2.86 o                         
   6   8   2        110.60        115.26         4.02 o                         
   7   8   2          6.09          7.57         1.42 o                         
   8   8   2        133.99        153.28         5.03 o                         
  -7   9   2         38.36         36.72         4.45 o                         
  -6   9   2          8.59          9.79         2.45 o                         
  -5   9   2        242.54        252.15        10.13 o                         
  -4   9   2          1.12          0.22         1.22 o                         
  -3   9   2          7.57          7.90         2.11 o                         
  -2   9   2         28.07         33.10         2.58 o                         
  -1   9   2        123.45        113.51         3.19 o                         
   0   9   2         42.12         38.59         1.69 o                         
   1   9   2         75.36         86.32         2.55 o                         
   2   9   2         25.44         24.70         2.51 o                         
   3   9   2         35.74         40.72         2.19 o                         
   4   9   2        199.83        208.79         7.94 o                         
   5   9   2         72.79         78.49         3.30 o                         
   6   9   2         17.86         16.25         1.89 o                         
  -5  10   2          1.76          0.78         1.56 o                         
  -4  10   2        106.49        103.71         6.45 o                         
  -3  10   2          2.46          0.45         1.45 o                         
  -2  10   2         17.94         15.91         3.00 o                         
  -1  10   2         23.31         19.13         2.15 o                         
   0  10   2        196.19        198.44         6.34 o                         
   1  10   2          6.82          7.57         2.11 o                         
   2  10   2          2.30          2.78         1.78 o                         
   3  10   2          3.30          1.78         1.89 o                         
   4  10   2         70.62         75.22         6.68 o                         
 -13   0   3        142.95        139.99         8.46 o                         
 -11   0   3        265.45        227.23         9.79 o                         
  -9   0   3         81.83         91.34         2.86 o                         
  -7   0   3        808.41        800.76        26.04 o                         
  -5   0   3        386.99        455.66         7.13 o                         
  -3   0   3       2725.83       2801.63        50.85 o                         
  -1   0   3        722.47        757.67         7.45 o                         
   1   0   3        738.39        727.39         7.38 o                         
   3   0   3        299.41        298.58         4.35 o                         
   5   0   3        902.17        897.74         9.84 o                         
   7   0   3        149.03        149.39         3.38 o                         
   9   0   3        618.76        598.12        17.58 o                         
  11   0   3         50.69         58.20         6.12 o                         
 -13   1   3          3.75          2.99         1.38 o                         
 -12   1   3        109.83        123.61         8.23 o                         
 -11   1   3          6.19          2.84         1.10 o                         
 -10   1   3         88.83         87.53         3.81 o                         
  -9   1   3          0.04         -0.27         0.56 o                         
  -8   1   3        331.00        321.33         4.27 o                         
  -7   1   3          0.19          0.70         0.29 o                         
  -6   1   3       2726.65       2796.25        26.07 o                         
  -5   1   3          0.45          0.62         0.20 o                         
  -4   1   3          4.15          0.84         0.23 o                         
  -3   1   3          9.96         16.00         0.49 o                         
  -2   1   3       2508.29       2546.19        19.04 o                         
  -1   1   3        402.02        372.04         3.18 o                         
   0   1   3       1414.52       1498.26        11.57 o                         
   1   1   3       6081.99       6075.87        63.01 o                         
   2   1   3        117.25         98.57         1.37 o                         
   3   1   3          0.41          0.51         0.16 o                         
   4   1   3       1122.84       1097.86         8.12 o                         
   5   1   3        348.67        373.53         3.70 o                         
   6   1   3          4.61          3.70         0.43 o                         
   7   1   3         55.70         52.11         1.31 o                         
   8   1   3        128.07        125.47         3.00 o                         
   9   1   3          0.38          0.81         0.68 o                         
  10   1   3        133.38        130.58         5.27 o                         
  11   1   3          2.33          2.94         1.95 o                         
  12   1   3         11.46          9.70         2.05 o                         
 -13   2   3         60.61         55.85         4.33 o                         
 -12   2   3         67.32         63.57         4.28 o                         
 -11   2   3         62.84         55.61         3.48 o                         
 -10   2   3         66.14         70.23         2.56 o                         
  -9   2   3       1010.49        974.17        12.94 o                         
  -8   2   3        103.15        102.26         4.48 o                         
  -7   2   3         37.02         27.31         1.60 o                         
  -6   2   3          2.39          3.76         0.38 o                         
  -5   2   3         10.45          7.32         0.44 o                         
  -4   2   3        553.59        542.39         5.86 o                         
  -3   2   3        178.25        166.10         2.01 o                         
  -2   2   3        147.96        157.86         1.61 o                         
  -1   2   3       3984.07       4104.09        31.45 o                         
   0   2   3         84.63        111.76         1.52 o                         
   1   2   3          0.31          0.53         0.21 o                         
   2   2   3          0.65          3.41         0.33 o                         
   3   2   3       2201.87       2275.59        18.04 o                         
   4   2   3        377.91        382.83         4.07 o                         
   5   2   3        365.61        354.94         3.97 o                         
   6   2   3        328.50        342.23         3.97 o                         
   7   2   3        205.16        206.25         3.96 o                         
   8   2   3          0.21          0.11         0.46 o                         
   9   2   3        213.93        214.98         4.39 o                         
  10   2   3         49.16         52.75         2.88 o                         
  11   2   3         77.72         76.72         4.54 o                         
 -13   3   3        112.55        123.94        15.19 o                         
 -12   3   3         16.10         13.95         4.23 o                         
 -11   3   3          2.15          1.32         0.76 o                         
 -10   3   3          0.43          0.57         0.66 o                         
  -9   3   3        610.40        591.69         9.02 o                         
  -8   3   3        287.55        260.78         4.92 o                         
  -7   3   3        427.78        436.48         6.65 o                         
  -6   3   3        196.69        205.05         2.42 o                         
  -5   3   3        933.14        965.11         9.90 o                         
  -4   3   3        204.95        218.15         2.57 o                         
  -3   3   3       1316.60       1359.78        10.12 o                         
  -2   3   3        118.29        163.37         1.91 o                         
  -1   3   3        217.27        216.58         2.33 o                         
   0   3   3        138.68        122.35         1.86 o                         
   1   3   3       1300.96       1290.36        10.72 o                         
   2   3   3          5.82         13.78         0.50 o                         
   3   3   3        141.64        143.79         2.07 o                         
   4   3   3        215.70        195.56         3.11 o                         
   5   3   3        116.83         97.00         1.41 o                         
   6   3   3        294.29        301.55         5.53 o                         
   7   3   3        148.43        153.42         5.81 o                         
   8   3   3         60.15         58.15         2.21 o                         
   9   3   3         99.69         96.94         3.45 o                         
  10   3   3          0.97          1.28         1.18 o                         
  11   3   3         30.37         38.17         5.23 o                         
 -12   4   3         13.75         13.37         2.19 o                         
 -11   4   3        136.38        131.10         4.98 o                         
 -10   4   3        444.69        421.06        12.33 o                         
  -9   4   3         61.66         54.47         2.34 o                         
  -8   4   3         94.04         92.56         2.79 o                         
  -7   4   3        469.30        459.80         7.76 o                         
  -6   4   3        754.38        721.90         9.65 o                         
  -5   4   3        431.81        453.68         5.35 o                         
  -4   4   3        508.77        506.98         5.80 o                         
  -3   4   3        120.71        127.55         1.94 o                         
  -2   4   3          0.80          0.80         0.26 o                         
  -1   4   3       1863.86       2020.10        14.96 o                         
   0   4   3       1467.01       1506.44        13.58 o                         
   1   4   3          1.43          0.78         0.26 o                         
   2   4   3        815.99        803.97         7.36 o                         
   3   4   3        183.78        202.87         2.38 o                         
   4   4   3          9.20          9.46         0.53 o                         
   5   4   3         12.02         11.22         0.95 o                         
   6   4   3        483.83        498.03         8.55 o                         
   7   4   3          3.76          5.01         1.02 o                         
   8   4   3        294.74        295.68         6.49 o                         
   9   4   3         65.28         65.53         3.08 o                         
  10   4   3         35.18         34.06         3.13 o                         
  11   4   3         40.42         31.27         5.12 o                         
 -12   5   3         26.08         24.60         2.73 o                         
 -11   5   3         55.24         62.48         2.91 o                         
 -10   5   3          1.30          2.06         0.82 o                         
  -9   5   3        217.94        214.34         4.86 o                         
  -8   5   3         17.09         18.98         1.53 o                         
  -7   5   3         52.06         55.17         2.49 o                         
  -6   5   3         17.01         15.97         1.46 o                         
  -5   5   3        503.54        497.07         6.81 o                         
  -4   5   3          4.66          5.60         0.51 o                         
  -3   5   3        154.32        136.30         1.98 o                         
  -2   5   3          9.68         12.20         0.63 o                         
  -1   5   3          0.55          0.61         0.19 o                         
   0   5   3        113.93        113.33         2.31 o                         
   1   5   3        162.07        148.03         2.49 o                         
   2   5   3        174.10        174.01         3.20 o                         
   3   5   3         16.67         17.24         0.84 o                         
   4   5   3         18.86         21.40         2.58 o                         
   5   5   3        113.01        119.30         3.63 o                         
   6   5   3          0.10         -0.02         0.57 o                         
   7   5   3         22.17         21.05         1.90 o                         
   8   5   3          5.93          7.03         1.23 o                         
   9   5   3          4.12          4.12         1.36 o                         
  10   5   3          0.36         -0.76         0.88 o                         
 -11   6   3          1.53          1.75         2.11 o                         
 -10   6   3        106.96        118.67         4.89 o                         
  -9   6   3          6.30          7.28         1.14 o                         
  -8   6   3         14.41         15.29         1.42 o                         
  -7   6   3          8.15          7.11         1.00 o                         
  -6   6   3          0.08          2.06         0.60 o                         
  -5   6   3        218.17        209.14         4.11 o                         
  -4   6   3       1105.31       1066.43        11.29 o                         
  -3   6   3         39.28         38.84         1.07 o                         
  -2   6   3          0.05          0.36         0.26 o                         
  -1   6   3         64.37         70.79         1.47 o                         
   0   6   3       1118.32       1086.86        10.58 o                         
   1   6   3        341.22        338.04         4.48 o                         
   2   6   3        472.41        472.87         5.78 o                         
   3   6   3         25.06         24.37         1.26 o                         
   4   6   3         59.99         58.96         2.92 o                         
   5   6   3        228.33        221.47         5.62 o                         
   6   6   3        925.16        865.31        13.41 o                         
   7   6   3         42.20         37.65         2.63 o                         
   8   6   3        139.58        141.69         9.35 o                         
   9   6   3          0.33          2.73         1.25 o                         
 -10   7   3         59.23         59.12         4.16 o                         
  -9   7   3         20.92         19.17         2.33 o                         
  -8   7   3         68.75         62.45         4.12 o                         
  -7   7   3          3.74          7.46         1.42 o                         
  -6   7   3          1.61          0.52         0.59 o                         
  -5   7   3          4.15          5.38         0.83 o                         
  -4   7   3         49.45         30.82         2.23 o                         
  -3   7   3         19.73         14.93         1.02 o                         
  -2   7   3         78.76         80.32         1.65 o                         
  -1   7   3        588.57        577.56         5.96 o                         
   0   7   3         27.41         30.16         1.09 o                         
   1   7   3        641.67        634.62         8.11 o                         
   2   7   3        432.57        427.71         5.79 o                         
   3   7   3        131.03        128.44         3.26 o                         
   4   7   3         70.43         74.12         2.55 o                         
   5   7   3         20.09         20.34         1.63 o                         
   6   7   3          7.47          5.28         1.90 o                         
   7   7   3         68.86         67.96         3.46 o                         
   8   7   3          4.48          1.78         1.23 o                         
   9   7   3         36.49         33.45         4.90 o                         
  -9   8   3          1.33          3.56         1.78 o                         
  -8   8   3         16.97         17.14         3.12 o                         
  -7   8   3        493.48        475.27        14.91 o                         
  -6   8   3         83.23         85.79         5.45 o                         
  -5   8   3         86.98         72.33         4.90 o                         
  -4   8   3        544.21        523.67        14.80 o                         
  -3   8   3        567.41        596.44         8.88 o                         
  -2   8   3          0.01          1.35         0.46 o                         
  -1   8   3        123.44        118.80         2.18 o                         
   0   8   3        296.27        305.74         3.89 o                         
   1   8   3         26.10         24.71         1.35 o                         
   2   8   3         17.13         20.48         1.52 o                         
   3   8   3         14.51         16.56         1.41 o                         
   4   8   3          9.78         11.23         1.39 o                         
   5   8   3        104.60        101.79         3.68 o                         
   6   8   3        122.36        122.57         4.22 o                         
   7   8   3          9.93          8.68         1.63 o                         
  -7   9   3          1.66          3.89         2.00 o                         
  -6   9   3          6.83          4.90         2.00 o                         
  -5   9   3         64.32         53.41         5.12 o                         
  -4   9   3          0.00         -0.22         1.11 o                         
  -3   9   3          2.70          1.89         1.45 o                         
  -2   9   3         36.07         36.94         3.73 o                         
  -1   9   3        116.83        121.28         3.24 o                         
   0   9   3        124.99        119.52         4.26 o                         
   1   9   3         32.50         32.43         1.62 o                         
   2   9   3          8.61         10.19         1.37 o                         
   3   9   3         32.77         31.94         2.15 o                         
   4   9   3         90.34         94.46         3.51 o                         
   5   9   3          6.57          6.80         1.35 o                         
   6   9   3          2.81          3.92         1.14 o                         
  -5  10   3         52.33         52.19         5.34 o                         
  -4  10   3          0.19         -1.00         1.34 o                         
  -3  10   3         21.16         23.03         3.45 o                         
  -2  10   3         14.36         15.91         2.89 o                         
  -1  10   3        104.65        113.87         4.48 o                         
   0  10   3          0.02         -0.77         0.88 o                         
   1  10   3          0.48         -0.45         1.11 o                         
   2  10   3         11.61         12.80         2.78 o                         
   3  10   3         79.34         75.89         5.79 o                         
 -12   0   4         10.16          6.23         2.23 o                         
 -10   0   4        413.63        457.02        14.02 o                         
  -8   0   4        277.47        267.13         5.37 o                         
  -6   0   4        954.65        990.93        14.24 o                         
  -4   0   4       2453.78       2532.49        33.50 o                         
  -2   0   4       3060.05       3231.62        43.08 o                         
   0   0   4       1796.52       1845.10        20.00 o                         
   2   0   4       2810.54       2785.71        26.08 o                         
   4   0   4         27.93         33.46         1.20 o                         
   6   0   4        362.72        353.54         5.96 o                         
   8   0   4         78.14         90.27         3.81 o                         
  10   0   4          0.85          0.67         1.45 o                         
 -13   1   4         38.76         39.96         3.66 o                         
 -12   1   4         23.42         27.89         2.87 o                         
 -11   1   4         17.52         18.17         2.20 o                         
 -10   1   4          5.41          5.15         0.82 o                         
  -9   1   4        624.80        584.38         8.54 o                         
  -8   1   4          5.51          6.41         0.61 o                         
  -7   1   4        100.46        104.11         1.98 o                         
  -6   1   4          9.42         15.61         0.67 o                         
  -5   1   4        856.50        824.75         8.03 o                         
  -4   1   4        154.62        158.45         2.04 o                         
  -3   1   4        728.48        690.90         7.13 o                         
  -2   1   4        705.32        735.45         6.09 o                         
  -1   1   4       1040.08       1000.73         8.07 o                         
   0   1   4         78.35         77.11         1.25 o                         
   1   1   4        581.69        550.64         4.56 o                         
   2   1   4        148.39        161.82         1.78 o                         
   3   1   4         50.27         36.66         0.92 o                         
   4   1   4          5.70          9.90         0.56 o                         
   5   1   4        112.67        115.23         1.67 o                         
   6   1   4        379.78        384.10         4.04 o                         
   7   1   4        229.19        226.14         3.96 o                         
   8   1   4         69.34         68.65         3.15 o                         
   9   1   4        103.33        100.72         4.12 o                         
  10   1   4          6.12         10.59         1.92 o                         
  11   1   4         11.02         10.83         3.12 o                         
 -13   2   4        151.66        157.13         6.28 o                         
 -12   2   4         27.05         27.97         2.87 o                         
 -11   2   4         26.83         23.89         2.50 o                         
 -10   2   4         46.09         40.42         2.06 o                         
  -9   2   4         28.78         26.49         1.70 o                         
  -8   2   4        124.59        126.06         3.98 o                         
  -7   2   4         30.23         29.28         0.88 o                         
  -6   2   4        203.48        231.99         3.12 o                         
  -5   2   4         47.65         56.64         1.32 o                         
  -4   2   4       1066.09       1095.31         9.28 o                         
  -3   2   4         85.75         82.66         1.23 o                         
  -2   2   4        297.64        305.98         2.98 o                         
  -1   2   4          7.68          9.45         0.60 o                         
   0   2   4          0.12          0.43         0.12 o                         
   1   2   4       1195.16       1219.72         9.94 o                         
   2   2   4       1222.07       1182.90        10.14 o                         
   3   2   4       1872.67       2011.85        16.31 o                         
   4   2   4        204.49        230.07         2.98 o                         
   5   2   4        410.04        428.78         4.74 o                         
   6   2   4        245.21        252.70         3.38 o                         
   7   2   4         88.64         98.08         5.11 o                         
   8   2   4        562.40        553.23        10.54 o                         
   9   2   4        225.25        227.24         4.98 o                         
  10   2   4         45.82         47.95         3.77 o                         
  11   2   4         16.63         14.80         3.45 o                         
 -13   3   4         34.88         37.47         4.06 o                         
 -12   3   4        163.58        147.78         5.72 o                         
 -11   3   4          4.98          6.59         1.42 o                         
 -10   3   4         64.29         64.37         3.60 o                         
  -9   3   4        100.54         99.90         4.22 o                         
  -8   3   4        277.33        287.28         5.23 o                         
  -7   3   4        814.85        806.92        11.84 o                         
  -6   3   4        569.89        559.99         6.47 o                         
  -5   3   4         46.38         48.35         1.41 o                         
  -4   3   4          5.57          8.76         0.55 o                         
  -3   3   4         41.82         25.02         0.64 o                         
  -2   3   4       2130.12       2203.12        17.10 o                         
  -1   3   4         98.52        107.61         1.28 o                         
   0   3   4        644.72        640.32         6.08 o                         
   1   3   4       1114.99       1146.97         9.55 o                         
   2   3   4        152.39        163.39         1.79 o                         
   3   3   4        487.18        507.90         4.64 o                         
   4   3   4        159.21        132.19         2.44 o                         
   5   3   4        231.77        247.77         3.06 o                         
   6   3   4        149.16        143.38         3.36 o                         
   7   3   4        236.10        246.91         7.38 o                         
   8   3   4          1.09          1.83         0.79 o                         
   9   3   4         84.19         87.94         5.02 o                         
  10   3   4         90.62         93.58         7.12 o                         
  11   3   4         26.12         27.04         4.78 o                         
 -13   4   4         20.97         17.50         2.54 o                         
 -12   4   4         15.30         17.27         2.35 o                         
 -11   4   4         46.81         50.61         2.84 o                         
 -10   4   4        149.72        138.85         3.85 o                         
  -9   4   4         46.26         47.65         2.58 o                         
  -8   4   4        332.18        317.11         5.72 o                         
  -7   4   4       1009.52        954.22        12.40 o                         
  -6   4   4        103.32        105.50         3.78 o                         
  -5   4   4        499.06        498.55         6.01 o                         
  -4   4   4        390.52        424.92         5.06 o                         
  -3   4   4        437.72        485.97         5.37 o                         
  -2   4   4        215.87        225.12         2.60 o                         
  -1   4   4       1530.78       1498.59        11.21 o                         
   0   4   4         35.87         44.98         1.23 o                         
   1   4   4         35.87         27.42         1.09 o                         
   2   4   4        112.68        106.39         1.79 o                         
   3   4   4        110.75        108.02         1.86 o                         
   4   4   4         55.12         48.43         1.38 o                         
   5   4   4        284.07        270.80         8.30 o                         
   6   4   4         12.62          8.81         1.21 o                         
   7   4   4         15.84         17.51         1.73 o                         
   8   4   4        265.93        257.07         6.69 o                         
   9   4   4         31.06         38.26         3.26 o                         
  10   4   4         47.82         48.22         9.63 o                         
 -12   5   4        169.72        188.14         5.21 o                         
 -11   5   4          0.83          0.22         0.69 o                         
 -10   5   4          4.99          3.50         1.14 o                         
  -9   5   4         39.95         38.65         2.25 o                         
  -8   5   4        131.46        133.56         5.55 o                         
  -7   5   4          6.05          6.32         0.89 o                         
  -6   5   4         89.09         83.09         2.42 o                         
  -5   5   4        202.07        197.55         3.16 o                         
  -4   5   4          0.50          3.26         0.78 o                         
  -3   5   4         22.31         19.36         0.91 o                         
  -2   5   4        596.29        565.08         5.80 o                         
  -1   5   4        212.38        223.10         2.78 o                         
   0   5   4          0.59          0.37         0.35 o                         
   1   5   4          2.21          2.16         0.57 o                         
   2   5   4        480.02        459.01         6.35 o                         
   3   5   4         34.90         37.70         1.33 o                         
   4   5   4        285.19        279.17         6.87 o                         
   5   5   4         40.81         38.59         2.09 o                         
   6   5   4          1.71          1.99         0.87 o                         
   7   5   4         68.55         70.01         3.18 o                         
   8   5   4        196.13        189.73         6.37 o                         
   9   5   4          0.26          0.05         0.93 o                         
  10   5   4         70.31         76.69         4.54 o                         
 -11   6   4        112.67        107.12         4.82 o                         
 -10   6   4          0.60          0.88         0.76 o                         
  -9   6   4          7.19          6.22         1.04 o                         
  -8   6   4         44.76         42.79         3.03 o                         
  -7   6   4        426.64        405.97         6.87 o                         
  -6   6   4         38.20         33.70         1.76 o                         
  -5   6   4        214.27        220.25         4.30 o                         
  -4   6   4         13.81         15.15         1.00 o                         
  -3   6   4         19.42         16.51         1.26 o                         
  -2   6   4          0.08          0.65         0.32 o                         
  -1   6   4        509.90        512.80         5.30 o                         
   0   6   4        151.51        149.89         3.01 o                         
   1   6   4       1770.98       1733.28        16.27 o                         
   2   6   4        289.98        301.46         6.17 o                         
   3   6   4        372.39        362.49         5.01 o                         
   4   6   4          0.34          0.42         0.57 o                         
   5   6   4        513.56        491.57         9.70 o                         
   6   6   4         95.28         92.99         3.07 o                         
   7   6   4         45.38         43.45         3.45 o                         
   8   6   4         55.53         54.34         4.04 o                         
   9   6   4         64.76         70.77         4.74 o                         
 -10   7   4          1.66          3.86         1.36 o                         
  -9   7   4          0.71          1.24         1.04 o                         
  -8   7   4        100.83        106.73         4.40 o                         
  -7   7   4         19.14         16.59         1.48 o                         
  -6   7   4         12.06         11.10         1.41 o                         
  -5   7   4        189.28        184.64         4.83 o                         
  -4   7   4         68.60         49.48         2.33 o                         
  -3   7   4        231.33        211.79         3.38 o                         
  -2   7   4        462.77        444.53         4.95 o                         
  -1   7   4        329.22        334.21         4.03 o                         
   0   7   4        160.69        163.91         2.94 o                         
   1   7   4         94.09         94.42         2.49 o                         
   2   7   4         35.83         35.39         1.56 o                         
   3   7   4         12.61         11.36         1.22 o                         
   4   7   4        190.46        193.94         4.41 o                         
   5   7   4         19.58         16.49         1.54 o                         
   6   7   4        324.78        336.33         7.36 o                         
   7   7   4          6.40          9.16         1.49 o                         
   8   7   4        291.67        293.41         7.26 o                         
  -9   8   4          0.04          0.00         1.34 o                         
  -8   8   4        228.93        208.87         9.24 o                         
  -7   8   4        205.65        200.74         8.79 o                         
  -6   8   4         53.56         46.63         4.56 o                         
  -5   8   4         33.04         33.38         3.89 o                         
  -4   8   4         11.72         15.26         1.66 o                         
  -3   8   4        102.22         97.73         2.15 o                         
  -2   8   4         29.01         35.66         1.73 o                         
  -1   8   4          4.08          4.25         0.55 o                         
   0   8   4         25.53         28.01         1.44 o                         
   1   8   4          0.47          0.42         0.51 o                         
   2   8   4         82.25         83.68         3.13 o                         
   3   8   4        110.30        114.73         3.31 o                         
   4   8   4         23.54         21.58         1.75 o                         
   5   8   4          7.88          9.05         1.43 o                         
   6   8   4         24.45         24.46         2.89 o                         
   7   8   4          0.39         -0.51         0.83 o                         
  -7   9   4         32.31         36.83         4.67 o                         
  -6   9   4          0.21          1.89         1.45 o                         
  -5   9   4         20.34         22.37         3.34 o                         
  -4   9   4          3.88          3.45         1.56 o                         
  -3   9   4        327.23        297.56        10.57 o                         
  -2   9   4         58.69         63.61         3.11 o                         
  -1   9   4          6.85          8.47         0.87 o                         
   0   9   4         18.99         20.74         1.46 o                         
   1   9   4        173.48        159.79         3.73 o                         
   2   9   4          2.26          2.10         0.87 o                         
   3   9   4         67.49         69.65         3.64 o                         
   4   9   4          0.65          2.56         1.10 o                         
   5   9   4         17.42         17.60         1.99 o                         
  -5  10   4          0.81          0.22         1.34 o                         
  -4  10   4        268.59        279.42        10.91 o                         
  -3  10   4          0.90          3.23         1.78 o                         
  -2  10   4         11.02          7.79         2.23 o                         
  -1  10   4         20.45         18.37         2.23 o                         
   0  10   4          9.61         13.24         2.78 o                         
   1  10   4          3.82          0.78         1.45 o                         
   2  10   4        381.34        423.74        14.80 o                         
   3  10   4          4.64          3.23         2.00 o                         
 -13   0   5         18.80         25.93         4.12 o                         
 -11   0   5         30.10         40.62         4.45 o                         
  -9   0   5         25.12         33.11         1.87 o                         
  -7   0   5        118.79        112.64         4.95 o                         
  -5   0   5       5148.87       5332.30        92.69 o                         
  -3   0   5         51.08         60.61         1.37 o                         
  -1   0   5       5616.86       5244.10        53.98 o                         
   1   0   5         71.28         65.47         1.94 o                         
   3   0   5        513.60        517.75         6.25 o                         
   5   0   5       1112.13       1091.28        12.09 o                         
   7   0   5        154.82        169.22         3.99 o                         
   9   0   5        366.60        386.91        13.80 o                         
  11   0   5         25.83         25.26         4.23 o                         
 -13   1   5         58.69         49.98         3.97 o                         
 -12   1   5        230.10        215.39        13.35 o                         
 -11   1   5         35.00         37.43         3.03 o                         
 -10   1   5         59.66         57.94         2.28 o                         
  -9   1   5        303.35        293.47         5.29 o                         
  -8   1   5        160.83        175.98         2.56 o                         
  -7   1   5         62.82         68.75         2.21 o                         
  -6   1   5        532.75        490.75         5.07 o                         
  -5   1   5         29.15         29.36         0.92 o                         
  -4   1   5          0.15          0.14         0.31 o                         
  -3   1   5        180.66        205.23         2.46 o                         
  -2   1   5        230.61        212.02         2.30 o                         
  -1   1   5         33.41         37.21         0.90 o                         
   0   1   5       3286.71       3239.65        26.96 o                         
   1   1   5       1041.14       1196.67         9.90 o                         
   2   1   5          0.74          1.14         0.23 o                         
   3   1   5         92.89         82.93         1.32 o                         
   4   1   5        910.95        905.60         7.64 o                         
   5   1   5          1.14          2.00         0.35 o                         
   6   1   5        325.40        321.82         3.72 o                         
   7   1   5         19.67         19.89         1.26 o                         
   8   1   5          5.94          6.02         0.94 o                         
   9   1   5         43.49         41.36         2.74 o                         
  10   1   5        245.75        240.88         7.74 o                         
  11   1   5          8.82          9.79         3.00 o                         
 -13   2   5         12.40         14.43         2.32 o                         
 -12   2   5         11.32          8.60         1.77 o                         
 -11   2   5         90.21         84.94         3.96 o                         
 -10   2   5         14.09         13.68         1.32 o                         
  -9   2   5         72.47         68.57         2.89 o                         
  -8   2   5        191.44        196.56         3.99 o                         
  -7   2   5        460.87        472.01         5.04 o                         
  -6   2   5        115.36        105.09         1.92 o                         
  -5   2   5          0.34          0.16         0.25 o                         
  -4   2   5        512.80        525.68         4.83 o                         
  -3   2   5         39.83         32.54         0.76 o                         
  -2   2   5         21.75         22.17         0.57 o                         
  -1   2   5          7.71          3.04         0.29 o                         
   0   2   5       1823.14       1958.06        15.24 o                         
   1   2   5        135.72        141.62         1.95 o                         
   2   2   5        392.87        415.89         3.90 o                         
   3   2   5         17.25         17.75         0.73 o                         
   4   2   5          6.61          6.84         0.82 o                         
   5   2   5        240.71        229.36         3.24 o                         
   6   2   5         20.50         19.22         1.18 o                         
   7   2   5         49.68         46.69         2.02 o                         
   8   2   5        243.68        255.49         4.97 o                         
   9   2   5         22.66         21.35         2.58 o                         
  10   2   5          8.40          7.12         2.56 o                         
 -13   3   5          0.09          0.70         1.14 o                         
 -12   3   5        383.33        382.46         9.82 o                         
 -11   3   5         94.73         86.00         4.98 o                         
 -10   3   5         24.44         23.87         1.78 o                         
  -9   3   5         92.33         92.43         2.85 o                         
  -8   3   5        667.76        639.94         9.67 o                         
  -7   3   5        117.75        113.83         2.33 o                         
  -6   3   5        854.76        851.48         9.26 o                         
  -5   3   5        387.56        388.87         4.28 o                         
  -4   3   5         86.19         91.63         1.58 o                         
  -3   3   5        765.32        761.90         6.68 o                         
  -2   3   5       1844.78       1961.05        15.45 o                         
  -1   3   5         51.72         56.21         1.47 o                         
   0   3   5        101.71        104.03         1.87 o                         
   1   3   5        254.22        209.06         2.29 o                         
   2   3   5         79.67         86.02         1.72 o                         
   3   3   5        464.35        469.36         3.91 o                         
   4   3   5        212.55        223.85         2.52 o                         
   5   3   5         29.08         38.45         1.41 o                         
   6   3   5         37.61         35.54         2.28 o                         
   7   3   5        311.82        307.06         6.55 o                         
   8   3   5          1.96          1.72         0.83 o                         
   9   3   5         69.09         65.63         3.10 o                         
  10   3   5        306.30        300.56        13.24 o                         
 -13   4   5          1.75          0.31         1.09 o                         
 -12   4   5         73.25         69.75         3.09 o                         
 -11   4   5         12.68         14.12         1.56 o                         
 -10   4   5         70.86         74.08         5.17 o                         
  -9   4   5         13.59         16.40         1.44 o                         
  -8   4   5         70.02         68.74         3.51 o                         
  -7   4   5         31.30         29.40         1.71 o                         
  -6   4   5        214.25        198.20         3.21 o                         
  -5   4   5         25.08         28.71         0.98 o                         
  -4   4   5         82.87         67.12         1.58 o                         
  -3   4   5         62.06         53.58         1.14 o                         
  -2   4   5       1770.11       1800.28        13.41 o                         
  -1   4   5          4.03         11.17         0.78 o                         
   0   4   5         30.17         27.21         1.19 o                         
   1   4   5          9.34         10.02         0.92 o                         
   2   4   5        982.06        951.69         8.11 o                         
   3   4   5          2.71          3.33         0.44 o                         
   4   4   5         51.05         47.93         1.55 o                         
   5   4   5        135.53        113.11         3.12 o                         
   6   4   5        374.86        344.62         7.08 o                         
   7   4   5         27.96         30.11         2.53 o                         
   8   4   5         22.33         25.49         2.22 o                         
   9   4   5          2.66          2.52         1.14 o                         
  10   4   5          2.34          1.22         1.89 o                         
 -12   5   5          8.41          7.00         1.34 o                         
 -11   5   5         14.03         16.26         1.70 o                         
 -10   5   5          3.47          4.14         0.98 o                         
  -9   5   5        127.77        122.42         3.50 o                         
  -8   5   5          0.58          1.60         0.62 o                         
  -7   5   5        271.84        269.02         6.33 o                         
  -6   5   5         11.10          9.45         1.02 o                         
  -5   5   5        739.72        731.40         7.37 o                         
  -4   5   5        103.28        111.42         1.85 o                         
  -3   5   5        578.74        548.83         5.37 o                         
  -2   5   5         37.63         35.63         0.97 o                         
  -1   5   5          0.07          0.95         0.34 o                         
   0   5   5       1092.56       1062.91        11.85 o                         
   1   5   5        988.54        943.17        10.84 o                         
   2   5   5        105.59         98.63         1.92 o                         
   3   5   5        843.97        858.17         8.26 o                         
   4   5   5        180.20        172.41         3.94 o                         
   5   5   5         30.38         26.51         1.87 o                         
   6   5   5          7.54          5.76         0.99 o                         
   7   5   5        275.16        279.84         5.76 o                         
   8   5   5         36.47         34.11         3.18 o                         
   9   5   5        102.56         96.80         4.77 o                         
 -11   6   5         35.35         35.31         2.52 o                         
 -10   6   5        174.19        178.35         4.99 o                         
  -9   6   5          0.38          0.18         0.62 o                         
  -8   6   5        129.98        127.96         3.55 o                         
  -7   6   5         68.30         59.68         2.27 o                         
  -6   6   5         56.23         51.61         3.99 o                         
  -5   6   5         56.73         46.42         1.83 o                         
  -4   6   5         92.99        111.97         2.22 o                         
  -3   6   5          0.49          0.29         0.37 o                         
  -2   6   5        124.55        135.73         2.17 o                         
  -1   6   5        198.47        196.64         3.18 o                         
   0   6   5         51.40         53.91         1.91 o                         
   1   6   5          4.28          2.93         0.66 o                         
   2   6   5         25.31         22.52         1.10 o                         
   3   6   5        199.49        195.83         4.26 o                         
   4   6   5         28.42         26.26         1.85 o                         
   5   6   5          3.55          2.15         0.78 o                         
   6   6   5         27.82         24.87         1.93 o                         
   7   6   5         16.50         12.39         1.67 o                         
   8   6   5        212.97        220.56         6.11 o                         
 -10   7   5          0.56          1.26         1.07 o                         
  -9   7   5        340.23        341.11         8.77 o                         
  -8   7   5          1.31          3.42         1.28 o                         
  -7   7   5         12.28         10.62         1.47 o                         
  -6   7   5        294.41        275.98         6.45 o                         
  -5   7   5        496.15        475.40         9.17 o                         
  -4   7   5         45.75         34.80         1.50 o                         
  -3   7   5        409.04        408.19         4.72 o                         
  -2   7   5          3.66          3.15         0.47 o                         
  -1   7   5         60.86         62.88         1.78 o                         
   0   7   5        137.17        130.11         2.74 o                         
   1   7   5        200.12        198.76         3.92 o                         
   2   7   5         47.99         49.42         1.89 o                         
   3   7   5        532.98        525.68         8.13 o                         
   4   7   5        214.96        216.61         4.86 o                         
   5   7   5        169.40        163.73         4.84 o                         
   6   7   5          3.43          3.79         1.14 o                         
   7   7   5        123.10        123.79         4.57 o                         
  -9   8   5          5.71          8.46         2.45 o                         
  -8   8   5          1.82         -0.89         1.11 o                         
  -7   8   5         57.01         53.97         5.12 o                         
  -6   8   5          5.16          8.01         2.11 o                         
  -5   8   5        119.52        128.26         5.29 o                         
  -4   8   5          0.12          1.12         0.62 o                         
  -3   8   5         57.29         60.73         1.70 o                         
  -2   8   5         64.18         55.68         1.66 o                         
  -1   8   5        346.73        345.88         4.96 o                         
   0   8   5         44.38         45.83         2.00 o                         
   1   8   5         29.47         32.15         1.84 o                         
   2   8   5        148.72        139.66         5.06 o                         
   3   8   5          4.15          3.26         0.99 o                         
   4   8   5         22.97         23.86         2.12 o                         
   5   8   5         84.47         93.46         3.72 o                         
   6   8   5          4.15          1.26         0.95 o                         
  -7   9   5        188.85        188.95         8.90 o                         
  -6   9   5        265.60        256.49        10.46 o                         
  -5   9   5          0.01         -0.33         1.22 o                         
  -4   9   5          2.22          2.23         1.56 o                         
  -3   9   5        125.78        135.31         6.68 o                         
  -2   9   5        105.25        101.08         2.76 o                         
  -1   9   5        115.95        134.10         3.69 o                         
   0   9   5        139.20        142.11         3.08 o                         
   1   9   5          8.99          9.37         1.15 o                         
   2   9   5          0.42         -0.56         0.87 o                         
   3   9   5         29.54         32.28         3.02 o                         
   4   9   5        193.55        207.95         5.67 o                         
  -4  10   5          0.15          0.67         1.45 o                         
  -3  10   5         10.65         10.24         2.45 o                         
  -2  10   5          4.76          5.12         2.00 o                         
  -1  10   5        127.14        139.94         5.06 o                         
   0  10   5         18.53         20.59         3.45 o                         
   1  10   5          0.19          0.00         1.56 o                         
 -12   0   6         61.81         62.76         5.90 o                         
 -10   0   6        206.82        170.81         7.57 o                         
  -8   0   6        694.92        697.17        11.31 o                         
  -6   0   6         12.25         14.36         1.42 o                         
  -4   0   6       1350.33       1358.32        15.78 o                         
  -2   0   6          0.19          3.41         0.39 o                         
   0   0   6          4.02         15.13         1.25 o                         
   2   0   6       3262.40       3182.48        34.48 o                         
   4   0   6         21.33         19.43         1.17 o                         
   6   0   6        750.50        768.96         9.52 o                         
   8   0   6        154.50        140.88         7.46 o                         
  10   0   6         29.20         33.72         4.67 o                         
 -13   1   6         27.80         23.02         7.34 o                         
 -12   1   6         46.02         43.81         4.67 o                         
 -11   1   6         21.27         21.55         2.44 o                         
 -10   1   6          3.58          3.42         0.87 o                         
  -9   1   6        152.40        162.21         3.32 o                         
  -8   1   6        143.12        132.99         2.23 o                         
  -7   1   6         20.55         20.98         0.91 o                         
  -6   1   6         48.40         47.25         1.20 o                         
  -5   1   6         13.18         13.98         0.70 o                         
  -4   1   6        152.75        158.19         1.98 o                         
  -3   1   6       1618.72       1636.45        13.05 o                         
  -2   1   6         10.12          7.08         0.43 o                         
  -1   1   6        438.14        444.55         3.87 o                         
   0   1   6         14.88         13.31         0.94 o                         
   1   1   6        406.18        416.41         4.65 o                         
   2   1   6         32.48         39.81         0.91 o                         
   3   1   6        385.17        368.57         3.64 o                         
   4   1   6          2.68          1.44         0.30 o                         
   5   1   6        225.02        222.78         2.78 o                         
   6   1   6         42.51         47.31         1.67 o                         
   7   1   6        393.25        406.00         6.43 o                         
   8   1   6         84.03         85.42         3.45 o                         
   9   1   6         48.39         44.96         3.62 o                         
  10   1   6         62.06         61.87         6.45 o                         
 -13   2   6         13.73         14.63         4.62 o                         
 -12   2   6         12.50         14.48         2.16 o                         
 -11   2   6         83.00         82.22         2.91 o                         
 -10   2   6         58.04         65.07         2.42 o                         
  -9   2   6         41.56         42.02         2.08 o                         
  -8   2   6        435.07        418.59         4.81 o                         
  -7   2   6        653.88        635.14         6.50 o                         
  -6   2   6          3.45          3.16         0.67 o                         
  -5   2   6        615.28        626.59         6.38 o                         
  -4   2   6       1154.63       1133.66         9.45 o                         
  -3   2   6         71.21         85.51         1.23 o                         
  -2   2   6        497.43        480.12         4.22 o                         
  -1   2   6        853.62        865.37         7.45 o                         
   0   2   6        256.47        260.18         3.24 o                         
   1   2   6        231.63        219.32         2.74 o                         
   2   2   6        450.28        432.88         4.59 o                         
   3   2   6         17.69         30.14         1.45 o                         
   4   2   6         86.76         83.28         1.55 o                         
   5   2   6        171.67        170.34         2.92 o                         
   6   2   6         46.60         42.35         1.90 o                         
   7   2   6          7.88          9.90         1.32 o                         
   8   2   6         79.59         78.85         3.13 o                         
   9   2   6          0.09         -0.41         0.93 o                         
  10   2   6        117.03        117.84         8.01 o                         
 -13   3   6        240.00        251.86         9.46 o                         
 -12   3   6         50.89         53.45         6.68 o                         
 -11   3   6          6.99          9.70         1.31 o                         
 -10   3   6         96.53         84.90         2.90 o                         
  -9   3   6        154.99        145.31         3.64 o                         
  -8   3   6        115.60        109.74         4.90 o                         
  -7   3   6        684.48        668.35         7.87 o                         
  -6   3   6          9.33         12.41         0.86 o                         
  -5   3   6          4.02          5.71         0.54 o                         
  -4   3   6          4.36          5.30         0.51 o                         
  -3   3   6        294.51        311.17         3.36 o                         
  -2   3   6         62.76         76.85         1.34 o                         
  -1   3   6         72.76         65.73         1.11 o                         
   0   3   6        430.80        452.90         4.81 o                         
   1   3   6         51.73         46.15         1.10 o                         
   2   3   6          7.99          6.04         0.45 o                         
   3   3   6        276.65        277.59         3.03 o                         
   4   3   6        307.53        315.95         3.74 o                         
   5   3   6         42.88         48.18         1.85 o                         
   6   3   6        167.69        164.18         3.91 o                         
   7   3   6         84.07         81.51         3.20 o                         
   8   3   6         47.81         46.95         2.95 o                         
   9   3   6        209.48        234.57        10.57 o                         
 -12   4   6         60.92         68.96         3.07 o                         
 -11   4   6         67.65         74.82         2.95 o                         
 -10   4   6         30.08         30.23         2.10 o                         
  -9   4   6          0.76          0.70         0.55 o                         
  -8   4   6         11.85         13.39         1.28 o                         
  -7   4   6          6.42          4.96         0.96 o                         
  -6   4   6        471.72        458.34         6.63 o                         
  -5   4   6       1039.16       1052.05        11.08 o                         
  -4   4   6         22.66         20.26         1.06 o                         
  -3   4   6        244.77        234.60         2.87 o                         
  -2   4   6          8.83          5.75         0.48 o                         
  -1   4   6        525.50        513.15         7.43 o                         
   0   4   6          1.48          1.36         0.36 o                         
   1   4   6        184.59        186.25         2.70 o                         
   2   4   6         74.22         67.96         1.48 o                         
   3   4   6        252.27        240.52         3.14 o                         
   4   4   6          7.25          5.93         0.61 o                         
   5   4   6        341.18        347.69         6.16 o                         
   6   4   6         46.07         50.28         2.45 o                         
   7   4   6         13.86         13.71         1.46 o                         
   8   4   6         24.25         22.58         2.13 o                         
   9   4   6         98.10         97.72         5.73 o                         
 -12   5   6         16.23         14.56         1.75 o                         
 -11   5   6          0.15          0.48         0.71 o                         
 -10   5   6        349.67        352.77         6.86 o                         
  -9   5   6          3.09          2.77         0.87 o                         
  -8   5   6         96.97        105.61         3.09 o                         
  -7   5   6         31.94         37.88         2.32 o                         
  -6   5   6        475.30        469.28         7.25 o                         
  -5   5   6        107.92         98.65         1.98 o                         
  -4   5   6        578.20        524.43         5.32 o                         
  -3   5   6        369.03        351.57         3.93 o                         
  -2   5   6         34.62         38.91         1.24 o                         
  -1   5   6          8.34          6.37         0.64 o                         
   0   5   6       2187.28       2158.08        19.73 o                         
   1   5   6         28.58         27.37         1.23 o                         
   2   5   6        244.18        223.00         3.25 o                         
   3   5   6          9.82          7.63         0.89 o                         
   4   5   6        124.00        125.42         3.42 o                         
   5   5   6         57.96         49.91         2.94 o                         
   6   5   6        545.87        517.04         8.42 o                         
   7   5   6         36.18         33.38         2.70 o                         
   8   5   6          1.36          0.89         0.95 o                         
 -11   6   6         41.25         43.83         2.80 o                         
 -10   6   6          2.25          3.30         1.27 o                         
  -9   6   6          0.01          0.67         0.64 o                         
  -8   6   6          1.21          1.75         0.70 o                         
  -7   6   6         95.97         98.99         2.98 o                         
  -6   6   6          1.24          0.06         0.67 o                         
  -5   6   6         53.94         59.17         2.05 o                         
  -4   6   6        145.11        138.00         2.82 o                         
  -3   6   6        117.61        110.68         2.10 o                         
  -2   6   6         28.65         28.38         2.00 o                         
  -1   6   6         73.93         74.18         1.90 o                         
   0   6   6        239.63        229.87         4.18 o                         
   1   6   6          4.92          3.98         0.60 o                         
   2   6   6        145.62        142.81         2.58 o                         
   3   6   6         45.69         44.37         2.34 o                         
   4   6   6          1.31          1.13         1.09 o                         
   5   6   6        363.71        359.06         9.35 o                         
   6   6   6         17.77         13.88         1.72 o                         
   7   6   6          0.12          1.04         0.99 o                         
   8   6   6          9.03          6.86         1.47 o                         
 -10   7   6        104.94        112.30         4.50 o                         
  -9   7   6        154.58        154.30         5.04 o                         
  -8   7   6          2.22          2.40         0.93 o                         
  -7   7   6         55.34         52.39         2.88 o                         
  -6   7   6        358.79        341.37         7.57 o                         
  -5   7   6          4.57          3.06         1.01 o                         
  -4   7   6         55.30         60.33         2.20 o                         
  -3   7   6         45.08         47.55         1.36 o                         
  -2   7   6        121.20        125.72         2.62 o                         
  -1   7   6         72.24         65.32         1.87 o                         
   0   7   6        196.33        185.98         3.83 o                         
   1   7   6        196.85        192.10         3.97 o                         
   2   7   6         25.05         28.69         4.86 o                         
   3   7   6        133.80        135.12         3.72 o                         
   4   7   6          5.75          2.89         0.96 o                         
   5   7   6          9.11          8.54         1.91 o                         
   6   7   6          5.42          7.43         1.43 o                         
   7   7   6        105.47        113.09         4.39 o                         
  -9   8   6         31.24         40.06         4.78 o                         
  -8   8   6          0.32         -0.56         1.11 o                         
  -7   8   6         72.26         73.59         4.23 o                         
  -6   8   6         17.02         15.31         2.45 o                         
  -5   8   6        118.32        113.51         4.02 o                         
  -4   8   6        171.94        166.98         4.44 o                         
  -3   8   6         19.35         25.32         1.20 o                         
  -2   8   6         55.49         53.85         1.82 o                         
  -1   8   6        255.14        245.12         5.96 o                         
   0   8   6         75.48         73.60         2.43 o                         
   1   8   6        101.60        101.68         4.96 o                         
   2   8   6        226.36        243.73         6.01 o                         
   3   8   6          0.97          0.68         0.98 o                         
   4   8   6        111.56        116.37         6.10 o                         
   5   8   6        176.01        183.76         5.46 o                         
  -7   9   6         14.47         14.80         3.12 o                         
  -6   9   6          0.11          1.00         1.45 o                         
  -5   9   6         20.02         19.47         3.23 o                         
  -4   9   6          8.40         11.89         2.06 o                         
  -3   9   6        101.40        103.43         3.97 o                         
  -2   9   6         27.59         30.91         2.10 o                         
  -1   9   6         75.99         75.94         2.87 o                         
   0   9   6         48.74         58.51         3.32 o                         
   1   9   6        118.36        125.49         6.12 o                         
   2   9   6          0.49          0.57         0.93 o                         
   3   9   6         56.75         55.36         4.45 o                         
  -2  10   6         27.58         21.70         3.34 o                         
  -1  10   6          2.77          2.05         1.22 o                         
 -13   0   7         10.42         16.91         3.34 o                         
 -11   0   7        277.43        259.28        10.24 o                         
  -9   0   7         48.23         37.34         1.64 o                         
  -7   0   7        258.27        279.31         4.64 o                         
  -5   0   7          6.30          1.62         0.35 o                         
  -3   0   7        365.90        380.53         6.79 o                         
  -1   0   7        648.82        603.80         9.15 o                         
   1   0   7        472.19        511.41         7.20 o                         
   3   0   7        111.55        112.50         2.50 o                         
   5   0   7          0.92          1.85         0.51 o                         
   7   0   7       1543.88       1567.84        15.59 o                         
   9   0   7          0.50         -0.45         1.34 o                         
 -13   1   7          0.16         -0.53         1.00 o                         
 -12   1   7         76.57         78.48         4.09 o                         
 -11   1   7         26.78         29.04         2.71 o                         
 -10   1   7         30.83         33.91         2.55 o                         
  -9   1   7          0.73          1.30         0.41 o                         
  -8   1   7          1.24          0.74         0.34 o                         
  -7   1   7        153.75        155.51         2.47 o                         
  -6   1   7        565.93        580.08         6.05 o                         
  -5   1   7        233.42        222.41         2.48 o                         
  -4   1   7        128.02        139.82         1.84 o                         
  -3   1   7        371.39        397.12         4.47 o                         
  -2   1   7        228.20        237.52         2.76 o                         
  -1   1   7         87.12         91.52         1.29 o                         
   0   1   7         46.69         40.34         1.14 o                         
   1   1   7        734.06        799.43         8.02 o                         
   2   1   7        421.33        409.21         7.12 o                         
   3   1   7        427.80        434.12         4.14 o                         
   4   1   7        572.39        583.62         5.25 o                         
   5   1   7         87.10         82.67         1.55 o                         
   6   1   7        203.45        213.39         2.61 o                         
   7   1   7        198.68        201.57         3.52 o                         
   8   1   7         80.27         83.86         3.87 o                         
   9   1   7         26.47         31.05         4.56 o                         
 -13   2   7          0.80         -0.09         1.01 o                         
 -12   2   7         64.79         70.04         4.12 o                         
 -11   2   7        504.87        511.65         8.54 o                         
 -10   2   7         20.93         20.41         1.64 o                         
  -9   2   7         98.67         98.20         2.89 o                         
  -8   2   7        333.05        321.57         4.09 o                         
  -7   2   7        425.09        452.60         5.15 o                         
  -6   2   7        548.71        518.11         6.37 o                         
  -5   2   7       1040.74       1027.69        15.16 o                         
  -4   2   7         96.84         91.61         1.49 o                         
  -3   2   7        192.89        187.94         2.23 o                         
  -2   2   7        819.95        797.86         6.58 o                         
  -1   2   7       1709.54       1730.22        12.96 o                         
   0   2   7          6.83         12.21         0.75 o                         
   1   2   7        952.74        905.16         8.90 o                         
   2   2   7         62.10         52.31         1.32 o                         
   3   2   7        280.91        285.86         3.35 o                         
   4   2   7         21.48         18.72         0.90 o                         
   5   2   7        430.00        425.32         4.86 o                         
   6   2   7          0.25         -0.43         0.43 o                         
   7   2   7         67.19         69.14         3.23 o                         
   8   2   7         47.32         51.48         3.33 o                         
   9   2   7         73.76         68.03         4.79 o                         
 -13   3   7         45.18         48.54         4.01 o                         
 -12   3   7         38.31         48.92         3.75 o                         
 -11   3   7         15.63         13.74         1.49 o                         
 -10   3   7          0.55          0.12         0.60 o                         
  -9   3   7          2.40          1.73         0.83 o                         
  -8   3   7        388.86        384.80         6.50 o                         
  -7   3   7          0.12          0.01         0.42 o                         
  -6   3   7        179.08        172.86         3.07 o                         
  -5   3   7          8.75          9.08         0.74 o                         
  -4   3   7        163.45        163.28         2.83 o                         
  -3   3   7        339.10        340.15         3.71 o                         
  -2   3   7        116.36        101.57         1.53 o                         
  -1   3   7         17.43         15.51         0.72 o                         
   0   3   7        472.18        478.95         4.83 o                         
   1   3   7         27.58         26.86         0.93 o                         
   2   3   7         14.72         12.92         0.82 o                         
   3   3   7        290.64        290.45         3.62 o                         
   4   3   7         47.76         44.43         1.40 o                         
   5   3   7         26.30         32.00         1.98 o                         
   6   3   7         85.64         75.63         2.83 o                         
   7   3   7         46.20         53.28         2.95 o                         
   8   3   7          0.15         -0.08         0.74 o                         
   9   3   7         38.85         43.73         6.18 o                         
 -12   4   7         19.37         20.28         1.95 o                         
 -11   4   7        114.02        120.61         3.81 o                         
 -10   4   7         69.58         70.59         2.71 o                         
  -9   4   7         19.19         18.94         1.59 o                         
  -8   4   7        752.54        762.39        10.82 o                         
  -7   4   7         34.14         31.56         1.86 o                         
  -6   4   7        395.49        383.75         7.95 o                         
  -5   4   7         51.24         49.70         1.38 o                         
  -4   4   7        160.89        161.82         2.37 o                         
  -3   4   7        251.02        240.69         3.01 o                         
  -2   4   7         24.16         19.85         0.99 o                         
  -1   4   7         87.91         86.14         1.68 o                         
   0   4   7         80.76         77.24         2.40 o                         
   1   4   7         26.18         29.96         1.91 o                         
   2   4   7        307.26        303.08         4.34 o                         
   3   4   7         23.85         18.78         1.00 o                         
   4   4   7        337.82        313.42        11.22 o                         
   5   4   7          3.07          5.65         0.95 o                         
   6   4   7         23.76         21.11         1.76 o                         
   7   4   7         17.73         21.18         2.06 o                         
   8   4   7        327.88        327.32         7.57 o                         
 -12   5   7          2.43          2.42         0.99 o                         
 -11   5   7          7.88          9.17         1.32 o                         
 -10   5   7          0.10          0.23         0.65 o                         
  -9   5   7        164.17        163.01         4.19 o                         
  -8   5   7         68.97         71.37         4.71 o                         
  -7   5   7        248.70        249.80         4.98 o                         
  -6   5   7          3.30          4.59         0.68 o                         
  -5   5   7         23.11         24.20         1.18 o                         
  -4   5   7        466.93        470.62         5.57 o                         
  -3   5   7        856.01        886.43         9.09 o                         
  -2   5   7          0.17         -0.20         0.34 o                         
  -1   5   7         34.47         37.88         1.66 o                         
   0   5   7        616.96        586.99         6.68 o                         
   1   5   7          4.64          5.85         0.67 o                         
   2   5   7        233.39        209.28         3.31 o                         
   3   5   7        303.84        293.55         6.05 o                         
   4   5   7         27.33         26.64         1.88 o                         
   5   5   7          4.34          5.07         1.25 o                         
   6   5   7          8.11          4.87         1.16 o                         
   7   5   7        143.64        141.52         4.66 o                         
   8   5   7         18.33         22.06         2.45 o                         
 -11   6   7          0.21          0.60         1.01 o                         
 -10   6   7          2.79          2.74         0.94 o                         
  -9   6   7         13.34         13.18         1.44 o                         
  -8   6   7        205.28        213.78         8.46 o                         
  -7   6   7          1.71          2.89         0.94 o                         
  -6   6   7         98.01         90.60         4.40 o                         
  -5   6   7         34.93         28.00         1.50 o                         
  -4   6   7        417.45        390.39         4.47 o                         
  -3   6   7          5.59          5.77         0.70 o                         
  -2   6   7       1131.18       1083.02        11.80 o                         
  -1   6   7         83.69         72.34         2.26 o                         
   0   6   7         63.66         51.56         1.69 o                         
   1   6   7          1.50          0.43         0.55 o                         
   2   6   7       1201.41       1173.16        15.73 o                         
   3   6   7         11.77          9.11         1.20 o                         
   4   6   7         76.67         83.41         3.05 o                         
   5   6   7         11.31         11.72         1.57 o                         
   6   6   7         74.78         76.88         3.56 o                         
   7   6   7         32.16         30.17         2.58 o                         
 -10   7   7         15.23         17.28         2.08 o                         
  -9   7   7          1.45          2.14         0.99 o                         
  -8   7   7          1.32          1.26         0.90 o                         
  -7   7   7         97.49        104.67         3.96 o                         
  -6   7   7          2.18          3.12         1.02 o                         
  -5   7   7          1.28          1.55         0.82 o                         
  -4   7   7          8.37          9.20         0.80 o                         
  -3   7   7         53.15         57.22         1.97 o                         
  -2   7   7          3.81          4.65         0.67 o                         
  -1   7   7         56.27         55.21         2.06 o                         
   0   7   7         57.47         55.56         2.13 o                         
   1   7   7         16.91         20.31         1.30 o                         
   2   7   7        132.39        132.99         4.28 o                         
   3   7   7         54.13         51.47         4.51 o                         
   4   7   7          0.18          0.23         0.75 o                         
   5   7   7         21.91         22.33         2.22 o                         
   6   7   7         96.42        111.15         8.89 o                         
  -8   8   7        164.66        162.76         5.34 o                         
  -7   8   7        249.31        252.92         6.77 o                         
  -6   8   7         24.45         26.55         2.42 o                         
  -5   8   7         34.11         35.51         6.12 o                         
  -4   8   7         14.97         15.94         1.27 o                         
  -3   8   7          5.65          9.15         1.02 o                         
  -2   8   7        131.35        140.48         3.04 o                         
  -1   8   7         48.29         48.52         2.31 o                         
   0   8   7         88.38         90.91         2.79 o                         
   1   8   7         23.78         23.89         2.12 o                         
   2   8   7         53.99         57.50         3.89 o                         
   3   8   7         26.95         24.32         2.66 o                         
   4   8   7         77.22         90.52         4.56 o                         
  -6   9   7         37.37         37.06         4.45 o                         
  -5   9   7         59.87         59.19         6.57 o                         
  -4   9   7        151.55        160.04         5.21 o                         
  -3   9   7         32.27         32.04         2.62 o                         
  -2   9   7         59.10         61.83         2.62 o                         
  -1   9   7        145.97        167.14         4.42 o                         
   0   9   7         64.88         70.52         4.12 o                         
   1   9   7         17.94         17.37         2.23 o                         
   2   9   7         20.88         22.89         4.62 o                         
 -12   0   8         87.59         83.01         5.90 o                         
 -10   0   8          5.93          2.40         0.68 o                         
  -8   0   8        268.34        272.13         6.07 o                         
  -6   0   8        392.49        414.10         6.25 o                         
  -4   0   8        187.53        166.36         4.07 o                         
  -2   0   8        557.83        601.49         8.02 o                         
   0   0   8        242.44        222.81         4.13 o                         
   2   0   8        204.78        201.69         4.60 o                         
   4   0   8       1401.97       1341.68        14.61 o                         
   6   0   8         26.30         23.00         1.43 o                         
   8   0   8        142.74        160.69         5.82 o                         
 -13   1   8        122.44        135.75         9.24 o                         
 -12   1   8         18.40         15.91         2.20 o                         
 -11   1   8         80.28         76.62         3.74 o                         
 -10   1   8          0.01          0.02         0.53 o                         
  -9   1   8        404.72        380.37         6.08 o                         
  -8   1   8        166.79        161.50         2.47 o                         
  -7   1   8        677.47        662.36         6.38 o                         
  -6   1   8         25.07         24.45         1.00 o                         
  -5   1   8         90.38         97.53         1.91 o                         
  -4   1   8        148.32        150.25         2.44 o                         
  -3   1   8        641.94        621.41         8.03 o                         
  -2   1   8         42.61         42.64         1.14 o                         
  -1   1   8        796.07        719.16         9.09 o                         
   0   1   8        447.26        439.76         5.14 o                         
   1   1   8        875.47        838.66        10.90 o                         
   2   1   8         25.39         20.79         1.12 o                         
   3   1   8        844.94        842.91         7.52 o                         
   4   1   8         37.92         41.83         1.35 o                         
   5   1   8          3.76          1.96         0.52 o                         
   6   1   8          1.34          1.82         0.49 o                         
   7   1   8         21.62         25.57         1.82 o                         
   8   1   8         24.83         30.06         4.12 o                         
 -13   2   8          4.18          3.28         1.36 o                         
 -12   2   8          1.13          2.39         1.18 o                         
 -11   2   8         43.84         46.10         2.43 o                         
 -10   2   8         70.90         70.99         2.61 o                         
  -9   2   8          3.27          2.78         0.72 o                         
  -8   2   8         14.29         10.80         0.80 o                         
  -7   2   8         49.34         46.18         1.37 o                         
  -6   2   8        330.82        311.31         4.52 o                         
  -5   2   8          3.79          4.08         0.53 o                         
  -4   2   8         89.17         92.70         1.86 o                         
  -3   2   8          3.27          3.25         0.38 o                         
  -2   2   8        302.85        311.22         3.27 o                         
  -1   2   8        109.48        109.23         1.85 o                         
   0   2   8          0.01          0.43         0.33 o                         
   1   2   8        101.40        106.16         2.09 o                         
   2   2   8         55.34         64.80         1.76 o                         
   3   2   8         38.99         35.67         1.35 o                         
   4   2   8        214.80        211.40         3.48 o                         
   5   2   8        127.09        125.23         3.79 o                         
   6   2   8          4.39          6.02         0.90 o                         
   7   2   8         59.54         64.00         3.23 o                         
   8   2   8        103.44        110.38         5.11 o                         
 -12   3   8          1.12          1.98         0.88 o                         
 -11   3   8          1.22          0.82         1.04 o                         
 -10   3   8        250.33        255.03         5.44 o                         
  -9   3   8        370.88        367.48         6.59 o                         
  -8   3   8         99.96         93.69         2.83 o                         
  -7   3   8          5.62          4.84         0.72 o                         
  -6   3   8       1030.79       1032.35        11.38 o                         
  -5   3   8        150.92        152.51         2.55 o                         
  -4   3   8        555.09        544.57         5.45 o                         
  -3   3   8          8.15          7.78         0.53 o                         
  -2   3   8         20.03         20.74         0.78 o                         
  -1   3   8        377.23        360.85         4.03 o                         
   0   3   8        837.54        781.62         8.25 o                         
   1   3   8          0.60          0.40         0.56 o                         
   2   3   8        205.19        204.20         3.48 o                         
   3   3   8        194.16        178.71         2.79 o                         
   4   3   8        112.35        100.99         2.07 o                         
   5   3   8          5.22          4.01         0.76 o                         
   6   3   8        180.73        189.93         4.54 o                         
   7   3   8         21.36         24.55         2.32 o                         
   8   3   8         27.68         31.27         2.56 o                         
 -12   4   8         75.40         83.16         3.34 o                         
 -11   4   8        147.63        149.73         4.30 o                         
 -10   4   8         54.58         53.39         2.48 o                         
  -9   4   8         56.88         57.05         2.37 o                         
  -8   4   8         50.09         51.40         2.18 o                         
  -7   4   8         19.16         19.13         1.49 o                         
  -6   4   8        590.89        608.08         7.62 o                         
  -5   4   8        343.82        354.40         4.51 o                         
  -4   4   8         90.04         87.19         1.73 o                         
  -3   4   8        361.94        344.58         4.50 o                         
  -2   4   8        144.52        135.88         2.55 o                         
  -1   4   8        563.48        579.52         7.54 o                         
   0   4   8          3.38          3.40         0.86 o                         
   1   4   8        132.54        139.34         2.99 o                         
   2   4   8         48.03         55.41         1.61 o                         
   3   4   8        100.22         91.71         1.97 o                         
   4   4   8        227.22        212.41         4.17 o                         
   5   4   8        117.93        119.69         3.57 o                         
   6   4   8          1.37          0.78         0.83 o                         
   7   4   8        130.74        138.41         4.60 o                         
 -11   5   8          5.21          4.17         1.07 o                         
 -10   5   8         71.67         72.28         3.40 o                         
  -9   5   8         12.93         14.61         1.47 o                         
  -8   5   8          8.02         10.66         1.26 o                         
  -7   5   8          5.37          4.56         0.89 o                         
  -6   5   8        225.85        228.91         3.93 o                         
  -5   5   8         16.81         15.81         1.16 o                         
  -4   5   8          3.60          1.78         0.47 o                         
  -3   5   8          5.31          2.39         0.53 o                         
  -2   5   8         25.28         17.79         1.24 o                         
  -1   5   8         34.42         31.88         1.46 o                         
   0   5   8        163.96        144.92         3.11 o                         
   1   5   8         14.78         12.74         1.10 o                         
   2   5   8         11.79         17.32         1.08 o                         
   3   5   8          0.20         -0.16         0.55 o                         
   4   5   8        132.12        126.52         3.65 o                         
   5   5   8          5.53          2.79         0.96 o                         
   6   5   8         80.11         87.04         3.62 o                         
   7   5   8         46.02         42.97         3.05 o                         
 -10   6   8          9.70         10.32         1.65 o                         
  -9   6   8         29.95         24.20         2.30 o                         
  -8   6   8          3.83          3.12         1.02 o                         
  -7   6   8         44.15         50.70         3.56 o                         
  -6   6   8         18.15         19.00         2.17 o                         
  -5   6   8        521.42        509.92         6.92 o                         
  -4   6   8          6.22          5.65         0.73 o                         
  -3   6   8         76.15         70.26         1.91 o                         
  -2   6   8         41.63         39.24         1.88 o                         
  -1   6   8        103.33        104.17         2.32 o                         
   0   6   8         61.49         49.86         1.72 o                         
   1   6   8        411.86        404.93         5.66 o                         
   2   6   8        212.88        194.83         5.19 o                         
   3   6   8         27.66         20.52         2.31 o                         
   4   6   8         26.75         24.75         2.17 o                         
   5   6   8        172.47        168.49         5.11 o                         
   6   6   8          0.24          0.74         0.93 o                         
  -9   7   8         11.75         12.79         1.87 o                         
  -8   7   8         14.89         15.45         1.92 o                         
  -7   7   8         71.85         71.23         3.56 o                         
  -6   7   8         41.82         44.49         2.75 o                         
  -5   7   8          6.01          7.87         0.93 o                         
  -4   7   8        160.99        159.58         3.55 o                         
  -3   7   8        100.74        100.05         2.48 o                         
  -2   7   8          0.74          0.82         0.61 o                         
  -1   7   8         73.45         74.25         2.50 o                         
   0   7   8        388.54        381.79         5.54 o                         
   1   7   8          2.46          4.77         0.93 o                         
   2   7   8        100.03         96.96         4.33 o                         
   3   7   8          0.20         -0.66         0.85 o                         
   4   7   8         29.19         24.31         2.25 o                         
   5   7   8         22.26         23.32         2.90 o                         
  -8   8   8        202.60        218.33         8.57 o                         
  -7   8   8         46.52         51.89         3.23 o                         
  -6   8   8          0.08          0.91         1.11 o                         
  -5   8   8         41.70         46.81         3.17 o                         
  -4   8   8         39.98         32.53         2.64 o                         
  -3   8   8         45.84         54.17         3.23 o                         
  -2   8   8         77.36         75.07         2.59 o                         
  -1   8   8         22.36         22.37         1.70 o                         
   0   8   8         28.69         27.69         2.06 o                         
   1   8   8         35.09         34.41         3.03 o                         
   2   8   8         51.49         55.22         3.92 o                         
   3   8   8          0.35          0.27         1.01 o                         
  -5   9   8         10.45         13.45         1.93 o                         
  -4   9   8          0.03         -0.20         0.82 o                         
  -3   9   8         39.73         47.04         3.26 o                         
  -2   9   8         45.10         46.04         5.16 o                         
  -1   9   8          9.86          9.72         1.38 o                         
   0   9   8         26.43         26.62         2.71 o                         
 -13   0   9         39.68         39.39         5.01 o                         
 -11   0   9        128.11        135.20         7.12 o                         
  -9   0   9        114.78        127.56         3.25 o                         
  -7   0   9         39.25         42.29         4.12 o                         
  -5   0   9        773.16        783.56        10.35 o                         
  -3   0   9        117.08        125.03         3.63 o                         
  -1   0   9        272.22        261.53         5.84 o                         
   1   0   9        774.28        759.17        10.43 o                         
   3   0   9        321.81        317.58         5.81 o                         
   5   0   9        479.36        503.28         6.65 o                         
   7   0   9         13.89         13.46         3.00 o                         
 -13   1   9         12.38         13.76         2.78 o                         
 -12   1   9          5.94          4.29         1.95 o                         
 -11   1   9         20.52         21.47         1.80 o                         
 -10   1   9        404.48        406.24         6.10 o                         
  -9   1   9         23.15         20.58         1.06 o                         
  -8   1   9        100.28         92.55         1.87 o                         
  -7   1   9         34.90         34.58         1.23 o                         
  -6   1   9        193.56        193.13         3.05 o                         
  -5   1   9         64.18         64.50         1.61 o                         
  -4   1   9       1177.86       1144.28        10.97 o                         
  -3   1   9         14.67         13.53         0.97 o                         
  -2   1   9         20.34         19.90         1.51 o                         
  -1   1   9          8.02         10.37         0.78 o                         
   0   1   9        782.84        765.65         8.06 o                         
   1   1   9        529.45        520.94         6.43 o                         
   2   1   9        179.60        169.86         3.00 o                         
   3   1   9          8.43          9.42         0.80 o                         
   4   1   9         58.84         62.62         1.61 o                         
   5   1   9        173.06        174.49         3.24 o                         
   6   1   9        353.88        346.63         4.98 o                         
   7   1   9          0.30          0.99         0.82 o                         
   8   1   9         94.08         93.92         4.67 o                         
 -12   2   9         31.48         32.55         3.03 o                         
 -11   2   9         35.50         34.81         4.77 o                         
 -10   2   9          9.80         11.20         1.27 o                         
  -9   2   9        112.67        110.89         3.22 o                         
  -8   2   9          6.53          5.94         0.68 o                         
  -7   2   9         67.49         63.10         1.71 o                         
  -6   2   9         76.64         78.37         2.13 o                         
  -5   2   9         18.16         19.18         1.22 o                         
  -4   2   9          0.11          1.30         1.12 o                         
  -3   2   9          5.03          3.79         0.48 o                         
  -2   2   9        137.02        144.04         2.65 o                         
  -1   2   9        169.79        166.82         2.52 o                         
   0   2   9        123.12        124.65         2.38 o                         
   1   2   9        424.61        410.45         5.17 o                         
   2   2   9        194.46        197.22         3.87 o                         
   3   2   9        152.62        152.80         3.12 o                         
   4   2   9         92.00         92.86         2.29 o                         
   5   2   9        121.02        117.62         2.68 o                         
   6   2   9         11.96         12.11         1.20 o                         
   7   2   9        123.22        131.09         4.24 o                         
 -12   3   9        235.69        245.83         5.84 o                         
 -11   3   9        144.29        140.35         9.53 o                         
 -10   3   9         64.44         65.42         3.99 o                         
  -9   3   9        210.34        216.06         4.84 o                         
  -8   3   9         54.68         54.88         1.63 o                         
  -7   3   9        653.31        652.66         8.19 o                         
  -6   3   9         81.18         86.08         2.25 o                         
  -5   3   9         60.80         56.24         1.58 o                         
  -4   3   9        501.29        496.81         6.60 o                         
  -3   3   9        686.14        686.23         6.71 o                         
  -2   3   9         32.89         34.84         1.20 o                         
  -1   3   9        324.51        286.36         4.15 o                         
   0   3   9         53.14         53.77         1.64 o                         
   1   3   9        115.36        114.47         2.67 o                         
   2   3   9         63.49         59.05         1.79 o                         
   3   3   9        153.05        148.56         2.75 o                         
   4   3   9          3.42          2.19         0.52 o                         
   5   3   9         60.21         59.11         2.33 o                         
   6   3   9        129.91        132.22         4.25 o                         
   7   3   9         17.91         23.26         2.21 o                         
 -12   4   9         59.77         68.52         3.15 o                         
 -11   4   9          0.03         -0.06         0.65 o                         
 -10   4   9          6.47          6.52         1.13 o                         
  -9   4   9        110.39        110.96         4.85 o                         
  -8   4   9        221.63        232.09         4.96 o                         
  -7   4   9        136.81        138.52         3.06 o                         
  -6   4   9        475.64        465.66         6.42 o                         
  -5   4   9        173.21        183.58         3.50 o                         
  -4   4   9        227.66        218.07         3.32 o                         
  -3   4   9         30.00         34.77         1.51 o                         
  -2   4   9        311.04        318.99         6.32 o                         
  -1   4   9         84.16         89.25         2.15 o                         
   0   4   9         54.47         56.68         1.73 o                         
   1   4   9        245.85        229.67         3.79 o                         
   2   4   9        238.12        236.35         4.17 o                         
   3   4   9          0.02         -0.17         0.39 o                         
   4   4   9        156.92        163.12         3.70 o                         
   5   4   9         33.77         30.91         2.38 o                         
   6   4   9         36.17         27.65         2.35 o                         
 -11   5   9         31.04         28.89         2.25 o                         
 -10   5   9          4.26          5.94         1.11 o                         
  -9   5   9          5.76          9.22         1.53 o                         
  -8   5   9         36.57         35.34         2.67 o                         
  -7   5   9         57.06         56.60         2.86 o                         
  -6   5   9         16.92         16.41         1.22 o                         
  -5   5   9          9.80          9.94         1.11 o                         
  -4   5   9         77.86         79.77         2.94 o                         
  -3   5   9        211.91        194.78         3.39 o                         
  -2   5   9          2.60          1.04         0.48 o                         
  -1   5   9        279.99        267.17         4.16 o                         
   0   5   9         83.63         82.29         2.16 o                         
   1   5   9          9.89         10.70         0.91 o                         
   2   5   9         37.05         31.71         1.51 o                         
   3   5   9        113.37        114.70         4.64 o                         
   4   5   9          1.14          1.50         0.86 o                         
   5   5   9        141.70        124.04         4.29 o                         
   6   5   9          9.09          7.89         1.47 o                         
 -10   6   9          4.01          4.54         1.30 o                         
  -9   6   9          2.89          2.54         1.07 o                         
  -8   6   9        115.40        121.35         4.48 o                         
  -7   6   9          4.94          5.57         1.25 o                         
  -6   6   9         53.23         53.14         6.73 o                         
  -5   6   9          5.50          5.73         0.87 o                         
  -4   6   9         16.87         15.17         1.09 o                         
  -3   6   9         50.05         50.51         2.79 o                         
  -2   6   9        110.61        114.10         2.58 o                         
  -1   6   9         15.76         11.01         0.98 o                         
   0   6   9        182.44        172.01         3.16 o                         
   1   6   9        131.07        134.24         3.03 o                         
   2   6   9         57.40         57.77         3.82 o                         
   3   6   9         31.67         44.08         3.46 o                         
   4   6   9        121.23        121.98         5.15 o                         
   5   6   9         13.02         13.27         1.78 o                         
  -9   7   9        112.09        127.97         6.68 o                         
  -8   7   9         13.77         10.84         2.39 o                         
  -7   7   9         56.33         54.26         3.18 o                         
  -6   7   9        134.52        137.84         4.79 o                         
  -5   7   9         16.11         17.72         2.08 o                         
  -4   7   9         17.41         17.88         1.23 o                         
  -3   7   9        141.18        135.47         4.10 o                         
  -2   7   9         39.78         30.95         1.66 o                         
  -1   7   9         94.88         92.07         2.49 o                         
   0   7   9          2.20          3.08         0.76 o                         
   1   7   9         58.45         72.34         5.80 o                         
   2   7   9         12.29         13.55         2.08 o                         
   3   7   9        253.67        270.06         8.03 o                         
  -7   8   9         60.68         70.10         4.78 o                         
  -6   8   9          2.57          1.61         1.02 o                         
  -5   8   9        167.75        173.00         7.85 o                         
  -4   8   9        185.86        182.05         4.60 o                         
  -3   8   9        140.00        140.38         4.03 o                         
  -2   8   9         34.09         40.84         3.02 o                         
  -1   8   9        101.99        103.28         2.95 o                         
   0   8   9         27.09         34.93         3.15 o                         
   1   8   9        145.69        147.94         5.62 o                         
 -12   0  10        105.18        102.04         6.57 o                         
 -10   0  10          6.04          7.60         1.04 o                         
  -8   0  10        138.43        135.98         3.39 o                         
  -6   0  10        183.67        174.59         5.72 o                         
  -4   0  10         25.28         29.94         1.95 o                         
  -2   0  10        825.44        793.56        13.41 o                         
   0   0  10         83.55         81.40         3.13 o                         
   2   0  10        726.92        732.24        10.54 o                         
   4   0  10        338.05        359.18         6.68 o                         
   6   0  10          2.66          4.87         1.28 o                         
 -12   1  10          1.86          1.43         1.06 o                         
 -11   1  10          0.35          1.20         0.63 o                         
 -10   1  10         42.06         42.65         2.02 o                         
  -9   1  10          5.31          5.36         0.62 o                         
  -8   1  10        122.17        114.19         3.19 o                         
  -7   1  10        205.66        200.57         2.98 o                         
  -6   1  10          0.01         -0.17         0.34 o                         
  -5   1  10         73.02         73.49         1.82 o                         
  -4   1  10          1.65          0.78         0.40 o                         
  -3   1  10         35.07         32.98         1.46 o                         
  -2   1  10         37.49         35.65         2.00 o                         
  -1   1  10        136.75        147.43         2.87 o                         
   0   1  10          7.09          5.67         0.69 o                         
   1   1  10        317.21        296.12         4.30 o                         
   2   1  10         50.99         54.79         2.35 o                         
   3   1  10         89.65         90.70         2.64 o                         
   4   1  10          2.43          4.09         0.83 o                         
   5   1  10        156.59        146.98         3.06 o                         
   6   1  10          0.28          0.42         0.71 o                         
   7   1  10          0.17         -0.23         0.85 o                         
 -12   2  10        369.02        373.35         7.56 o                         
 -11   2  10         48.49         53.02         2.22 o                         
 -10   2  10          0.08         -0.47         0.47 o                         
  -9   2  10        179.09        179.44         2.94 o                         
  -8   2  10        461.23        452.33         5.19 o                         
  -7   2  10         73.98         65.94         1.84 o                         
  -6   2  10        124.28        123.65         2.49 o                         
  -5   2  10        538.96        540.64         6.30 o                         
  -4   2  10         49.99         41.79         1.41 o                         
  -3   2  10        238.43        229.49         3.19 o                         
  -2   2  10       1222.80       1165.09        10.43 o                         
  -1   2  10        268.38        264.09         3.53 o                         
   0   2  10        159.63        146.51         3.28 o                         
   1   2  10         93.68         77.13         3.61 o                         
   2   2  10        147.59        131.41         3.23 o                         
   3   2  10         31.10         32.35         1.87 o                         
   4   2  10        143.69        144.35         3.01 o                         
   5   2  10         76.89         92.78         3.00 o                         
   6   2  10         67.72         72.46         2.69 o                         
 -12   3  10          3.20          3.41         1.04 o                         
 -11   3  10         27.66         33.98         2.35 o                         
 -10   3  10          7.34          8.45         1.24 o                         
  -9   3  10         70.90         64.51         2.55 o                         
  -8   3  10         13.73         13.70         1.07 o                         
  -7   3  10        503.14        507.49         6.26 o                         
  -6   3  10         10.12         10.36         0.88 o                         
  -5   3  10         19.21         19.93         1.14 o                         
  -4   3  10          3.72          4.21         0.57 o                         
  -3   3  10        214.01        212.47         3.53 o                         
  -2   3  10          1.95          2.35         0.54 o                         
  -1   3  10         16.03         13.29         1.03 o                         
   0   3  10          0.14          1.82         0.54 o                         
   1   3  10          5.21          4.39         0.67 o                         
   2   3  10        141.97        148.65         4.66 o                         
   3   3  10        165.47        168.76         3.86 o                         
   4   3  10          4.69          3.35         0.83 o                         
   5   3  10         56.02         54.70         2.73 o                         
   6   3  10         51.35         50.32         3.14 o                         
 -11   4  10         43.87         44.96         2.75 o                         
 -10   4  10         70.94         78.95         3.02 o                         
  -9   4  10         23.24         23.55         1.88 o                         
  -8   4  10         62.82         62.06         2.48 o                         
  -7   4  10         57.06         56.64         2.57 o                         
  -6   4  10         11.62         11.34         1.10 o                         
  -5   4  10         64.27         65.40         1.86 o                         
  -4   4  10          8.90          7.15         0.79 o                         
  -3   4  10        475.83        447.04         5.81 o                         
  -2   4  10         52.63         58.04         1.84 o                         
  -1   4  10         26.54         19.55         1.24 o                         
   0   4  10         30.33         35.90         1.69 o                         
   1   4  10        629.96        586.99         7.24 o                         
   2   4  10          2.93          2.31         0.63 o                         
   3   4  10         10.78         16.92         1.23 o                         
   4   4  10          0.28          0.87         0.79 o                         
   5   4  10         75.23         70.82         3.66 o                         
 -10   5  10        106.73        114.51         4.52 o                         
  -9   5  10         24.01         25.32         2.40 o                         
  -8   5  10         52.65         57.50         3.28 o                         
  -7   5  10         48.53         47.69         4.23 o                         
  -6   5  10        154.62        163.16         6.33 o                         
  -5   5  10         58.78         58.35         2.05 o                         
  -4   5  10        396.10        371.83         5.23 o                         
  -3   5  10          0.20          0.25         0.46 o                         
  -2   5  10         75.84         72.93         2.08 o                         
  -1   5  10         13.32         12.41         1.04 o                         
   0   5  10        126.13        123.61         2.80 o                         
   1   5  10          0.53          0.19         0.49 o                         
   2   5  10        300.00        292.06         5.22 o                         
   3   5  10         23.11         23.92         2.11 o                         
   4   5  10          3.62          3.64         1.39 o                         
   5   5  10          1.29          0.84         0.94 o                         
  -9   6  10        250.01        277.38         7.46 o                         
  -8   6  10          0.02         -0.61         0.71 o                         
  -7   6  10          0.26          1.48         1.06 o                         
  -6   6  10         10.87          8.68         1.53 o                         
  -5   6  10        197.27        205.13         4.14 o                         
  -4   6  10          2.79          3.98         1.07 o                         
  -3   6  10         71.67         74.66         2.16 o                         
  -2   6  10         28.77         29.59         1.61 o                         
  -1   6  10        117.80        115.59         3.32 o                         
   0   6  10          3.58          3.60         0.74 o                         
   1   6  10         52.56         52.10         2.05 o                         
   2   6  10         18.93         16.53         2.20 o                         
   3   6  10        154.02        161.13         5.94 o                         
   4   6  10          1.39          3.23         1.78 o                         
  -8   7  10         39.50         42.55         3.26 o                         
  -7   7  10          1.89          1.54         1.09 o                         
  -6   7  10         46.28         44.92         3.21 o                         
  -5   7  10          0.01         -0.09         0.68 o                         
  -4   7  10         43.34         45.26         2.27 o                         
  -3   7  10          0.07          0.14         0.53 o                         
  -2   7  10          5.65          7.04         0.92 o                         
  -1   7  10         61.35         55.25         2.29 o                         
   0   7  10         78.57         90.33         2.97 o                         
   1   7  10         15.83         19.16         2.40 o                         
   2   7  10         41.54         43.43         3.54 o                         
  -5   8  10         59.24         64.65         4.78 o                         
  -4   8  10          1.97          3.00         1.00 o                         
  -3   8  10         45.55         42.56         2.25 o                         
  -2   8  10         24.25         22.36         1.68 o                         
  -1   8  10         12.08         12.90         1.34 o                         
 -11   0  11          1.63          1.89         1.56 o                         
  -9   0  11        118.22        118.74         3.38 o                         
  -7   0  11         87.94         91.19         2.82 o                         
  -5   0  11        172.74        168.55         4.62 o                         
  -3   0  11        725.63        683.55        12.13 o                         
  -1   0  11         13.54         11.63         1.50 o                         
   1   0  11        597.16        579.90        11.15 o                         
   3   0  11        399.56        381.27         8.67 o                         
   5   0  11          6.17          9.90         2.45 o                         
 -12   1  11          5.02          5.88         1.53 o                         
 -11   1  11          0.00         -0.11         0.57 o                         
 -10   1  11        148.27        150.83         3.13 o                         
  -9   1  11          0.36          0.02         0.40 o                         
  -8   1  11          6.38          6.64         0.70 o                         
  -7   1  11         59.73         55.76         1.55 o                         
  -6   1  11         23.98         22.94         1.26 o                         
  -5   1  11         26.86         22.62         2.02 o                         
  -4   1  11         45.19         45.46         2.04 o                         
  -3   1  11        109.94        102.94         2.57 o                         
  -2   1  11        129.39        120.82         2.80 o                         
  -1   1  11         25.59         27.26         1.55 o                         
   0   1  11         54.14         54.40         1.78 o                         
   1   1  11         36.59         32.61         1.56 o                         
   2   1  11        235.82        243.85         4.68 o                         
   3   1  11          4.78          6.92         1.02 o                         
   4   1  11          0.34          0.60         0.64 o                         
   5   1  11         17.35         16.94         1.52 o                         
 -11   2  11         58.38         64.01         2.55 o                         
 -10   2  11         44.39         45.62         2.22 o                         
  -9   2  11        159.32        162.17         2.87 o                         
  -8   2  11         80.62         85.23         2.05 o                         
  -7   2  11        201.23        202.48         3.51 o                         
  -6   2  11        501.31        490.91         6.14 o                         
  -5   2  11        684.11        653.47         7.47 o                         
  -4   2  11          0.20          0.15         0.38 o                         
  -3   2  11        178.92        188.13         4.92 o                         
  -2   2  11        140.11        128.19         2.85 o                         
  -1   2  11         81.83         75.53         2.07 o                         
   0   2  11         44.19         41.08         2.08 o                         
   1   2  11         37.79         41.83         2.12 o                         
   2   2  11         53.70         50.83         2.21 o                         
   3   2  11         97.79         97.09         2.96 o                         
   4   2  11         48.81         52.95         2.56 o                         
   5   2  11         10.78          8.22         1.37 o                         
 -11   3  11          0.05          1.21         0.72 o                         
 -10   3  11        106.74        104.81         3.02 o                         
  -9   3  11         15.83         15.45         1.34 o                         
  -8   3  11          8.33          9.90         1.15 o                         
  -7   3  11          9.34          8.92         0.90 o                         
  -6   3  11        243.20        246.74         5.06 o                         
  -5   3  11         30.38         29.86         1.71 o                         
  -4   3  11         66.51         64.48         2.16 o                         
  -3   3  11         13.08          9.00         0.90 o                         
  -2   3  11         56.36         55.32         2.60 o                         
  -1   3  11        219.48        223.02         3.87 o                         
   0   3  11        487.40        471.65         6.28 o                         
   1   3  11         66.44         66.78         2.51 o                         
   2   3  11         70.69         67.79         2.10 o                         
   3   3  11         41.42         38.40         1.87 o                         
   4   3  11         10.81         10.49         1.46 o                         
   5   3  11        128.12        131.89         4.37 o                         
 -10   4  11         95.00         98.02         3.47 o                         
  -9   4  11          2.69          1.94         0.87 o                         
  -8   4  11         29.95         34.22         2.20 o                         
  -7   4  11        101.41         97.61         2.84 o                         
  -6   4  11        221.24        216.63         4.29 o                         
  -5   4  11         30.36         29.98         1.79 o                         
  -4   4  11          0.01          0.61         0.49 o                         
  -3   4  11         19.30         21.85         1.34 o                         
  -2   4  11         86.84         79.53         2.25 o                         
  -1   4  11         45.65         47.22         1.92 o                         
   0   4  11        280.82        285.52         4.63 o                         
   1   4  11         17.91         18.85         1.32 o                         
   2   4  11          9.86          7.89         0.95 o                         
   3   4  11         31.03         31.14         3.43 o                         
   4   4  11        223.23        237.20         9.12 o                         
  -9   5  11         82.34         83.78         3.85 o                         
  -8   5  11          1.06          3.06         1.10 o                         
  -7   5  11        182.75        181.47         4.64 o                         
  -6   5  11         16.82         19.82         1.51 o                         
  -5   5  11        191.41        194.90         3.63 o                         
  -4   5  11          7.32          9.33         0.96 o                         
  -3   5  11         78.95         81.91         2.29 o                         
  -2   5  11          2.70          4.34         0.73 o                         
  -1   5  11        367.44        369.51         5.48 o                         
   0   5  11          2.82          1.49         0.62 o                         
   1   5  11          0.06         -0.05         0.62 o                         
   2   5  11         46.17         48.48         2.32 o                         
   3   5  11        150.71        154.70         4.79 o                         
  -8   6  11         18.29         19.65         2.24 o                         
  -7   6  11          7.80          9.40         1.73 o                         
  -6   6  11         81.20         86.12         3.17 o                         
  -5   6  11         25.53         26.59         1.62 o                         
  -4   6  11         16.38         12.62         1.12 o                         
  -3   6  11         18.60         23.82         1.54 o                         
  -2   6  11         52.84         54.22         2.16 o                         
  -1   6  11          0.07          0.16         0.54 o                         
   0   6  11        125.31        141.07         3.80 o                         
   1   6  11          6.27          8.69         1.17 o                         
   2   6  11          3.18          3.28         1.34 o                         
  -6   7  11          4.62          7.10         1.67 o                         
  -5   7  11          7.79          8.53         1.15 o                         
  -4   7  11        149.51        149.87         3.34 o                         
  -3   7  11         97.80        106.74         4.44 o                         
  -2   7  11         48.51         49.34         2.21 o                         
  -1   7  11         99.08         96.03         3.20 o                         
   0   7  11         31.43         30.30         2.31 o                         
 -10   0  12        146.20        153.50         4.23 o                         
  -8   0  12        240.52        223.51         4.93 o                         
  -6   0  12        335.45        340.54         6.31 o                         
  -4   0  12          5.23          7.07         2.73 o                         
  -2   0  12         61.36         54.97         6.34 o                         
   0   0  12         43.71         38.22         2.75 o                         
   2   0  12        192.96        185.51         9.01 o                         
   4   0  12         21.50         22.37         3.78 o                         
 -11   1  12        102.62        106.07         3.07 o                         
 -10   1  12          3.95          3.55         0.75 o                         
  -9   1  12          2.96          3.71         0.64 o                         
  -8   1  12         15.22         13.83         0.99 o                         
  -7   1  12        103.33        110.59         2.32 o                         
  -6   1  12         10.70         12.28         1.02 o                         
  -5   1  12        187.96        178.10         3.27 o                         
  -4   1  12         49.93         54.70         1.80 o                         
  -3   1  12         56.33         54.93         2.05 o                         
  -2   1  12         96.44         91.37         2.55 o                         
  -1   1  12        430.78        425.08         6.39 o                         
   0   1  12         26.58         25.02         1.95 o                         
   1   1  12         53.32         58.11         5.34 o                         
   2   1  12         67.89         73.23         2.58 o                         
   3   1  12        175.69        183.95         4.22 o                         
   4   1  12         29.10         34.10         2.60 o                         
 -11   2  12         28.35         33.05         2.25 o                         
 -10   2  12         19.83         22.78         1.65 o                         
  -9   2  12         30.15         34.69         1.55 o                         
  -8   2  12          4.18          5.64         0.71 o                         
  -7   2  12         90.91         85.39         2.27 o                         
  -6   2  12         31.60         35.23         1.66 o                         
  -5   2  12          4.02          4.77         0.73 o                         
  -4   2  12          1.36          2.23         0.71 o                         
  -3   2  12         35.49         39.14         2.01 o                         
  -2   2  12          9.74         14.92         1.32 o                         
  -1   2  12          7.09          7.28         0.88 o                         
   0   2  12        201.86        197.88         4.42 o                         
   1   2  12         65.07         66.97         2.48 o                         
   2   2  12         31.85         34.56         2.07 o                         
   3   2  12         45.55         45.61         2.43 o                         
   4   2  12         87.39        101.05         3.22 o                         
 -10   3  12         35.05         35.49         2.10 o                         
  -9   3  12          0.01          1.88         0.73 o                         
  -8   3  12        165.50        169.75         4.69 o                         
  -7   3  12         53.26         58.89         2.19 o                         
  -6   3  12          1.41          2.59         0.74 o                         
  -5   3  12        490.59        481.52         7.20 o                         
  -4   3  12        346.92        327.24         5.61 o                         
  -3   3  12          7.22          8.42         0.95 o                         
  -2   3  12         62.20         56.34         2.02 o                         
  -1   3  12        249.66        239.74         4.22 o                         
   0   3  12          7.34          3.69         0.77 o                         
   1   3  12         79.61         83.48         2.92 o                         
   2   3  12        181.24        178.60         3.67 o                         
   3   3  12          0.33          0.45         0.61 o                         
  -9   4  12        202.04        200.26         5.07 o                         
  -8   4  12          7.20          6.80         1.19 o                         
  -7   4  12         85.47         86.96         3.10 o                         
  -6   4  12          3.17          2.37         0.73 o                         
  -5   4  12         20.13         17.05         1.42 o                         
  -4   4  12         11.80         10.09         1.23 o                         
  -3   4  12        101.33         99.84         2.58 o                         
  -2   4  12          5.73          3.59         0.75 o                         
  -1   4  12          0.10          0.20         0.51 o                         
   0   4  12          5.07          5.17         0.83 o                         
   1   4  12         41.91         50.73         2.14 o                         
   2   4  12          8.52          7.27         1.23 o                         
   3   4  12         26.93         17.53         2.40 o                         
  -8   5  12        208.55        231.04         5.54 o                         
  -7   5  12         49.76         50.66         3.81 o                         
  -6   5  12          0.13          1.03         0.67 o                         
  -5   5  12         25.62         28.93         1.67 o                         
  -4   5  12        211.16        217.12         4.06 o                         
  -3   5  12          0.22         -0.20         0.50 o                         
  -2   5  12         21.76         17.19         1.32 o                         
  -1   5  12          1.11          1.00         0.65 o                         
   0   5  12          7.30          5.92         1.17 o                         
   1   5  12          0.05          0.61         0.64 o                         
  -6   6  12          0.05         -0.57         0.66 o                         
  -5   6  12          9.80          8.10         1.01 o                         
  -4   6  12          9.44          9.74         1.07 o                         
  -3   6  12        195.57        209.37         4.09 o                         
  -2   6  12          4.97          3.92         0.83 o                         
  -1   6  12          6.37          7.27         1.00 o                         
   0   6  12         28.24         34.20         1.93 o                         
  -9   0  13        180.33        176.38         4.52 o                         
  -7   0  13         26.64         33.01         2.18 o                         
  -5   0  13         19.54         19.48         1.65 o                         
  -3   0  13         50.47         53.71         3.78 o                         
  -1   0  13         55.12         65.11         3.38 o                         
   1   0  13         35.37         43.62         5.12 o                         
   3   0  13        182.04        214.43        10.35 o                         
 -10   1  13          0.23          0.64         0.61 o                         
  -9   1  13         13.92         13.83         1.06 o                         
  -8   1  13        255.59        261.04         3.99 o                         
  -7   1  13          0.80          1.52         0.52 o                         
  -6   1  13          2.17          3.56         0.70 o                         
  -5   1  13         98.86         85.59         2.28 o                         
  -4   1  13        319.32        314.79         6.23 o                         
  -3   1  13          1.34          1.85         0.58 o                         
  -2   1  13        195.93        195.33         4.96 o                         
  -1   1  13         10.43         10.10         1.39 o                         
   0   1  13         56.24         59.91         2.94 o                         
   1   1  13          1.70          1.11         1.42 o                         
   2   1  13         92.26         90.36         3.47 o                         
 -10   2  13          3.59          4.42         1.08 o                         
  -9   2  13         48.98         53.55         2.61 o                         
  -8   2  13          7.06          8.46         0.88 o                         
  -7   2  13          1.02          0.99         0.57 o                         
  -6   2  13          1.75          2.25         0.75 o                         
  -5   2  13         21.60         26.88         1.77 o                         
  -4   2  13         24.38         25.32         1.69 o                         
  -3   2  13        160.50        150.47         3.66 o                         
  -2   2  13          0.04         -0.52         0.52 o                         
  -1   2  13          9.75          7.33         1.06 o                         
   0   2  13        129.53        126.56         3.04 o                         
   1   2  13         76.35         76.12         2.41 o                         
   2   2  13         79.76         87.95         3.00 o                         
  -9   3  13         38.62         38.44         2.52 o                         
  -8   3  13         26.31         27.03         1.59 o                         
  -7   3  13        168.78        165.63         4.76 o                         
  -6   3  13        112.83        110.35         3.15 o                         
  -5   3  13        104.16        102.90         3.03 o                         
  -4   3  13          0.84          0.56         0.65 o                         
  -3   3  13          3.11          4.82         0.93 o                         
  -2   3  13         83.03         77.54         2.60 o                         
  -1   3  13        236.37        245.90         4.46 o                         
   0   3  13         56.41         53.65         2.26 o                         
   1   3  13         25.75         27.59         1.71 o                         
   2   3  13         74.56         74.16         4.63 o                         
  -8   4  13          0.11          0.33         0.78 o                         
  -7   4  13          4.87          4.37         0.93 o                         
  -6   4  13        278.18        309.30         5.71 o                         
  -5   4  13        136.04        145.29         5.80 o                         
  -4   4  13          1.49          3.15         0.84 o                         
  -3   4  13        103.56        107.42         2.83 o                         
  -2   4  13        131.64        135.94         3.22 o                         
  -1   4  13          0.63          0.11         0.58 o                         
   0   4  13          5.07          5.47         0.93 o                         
   1   4  13        131.28        139.92         4.53 o                         
  -6   5  13          3.94          7.06         1.10 o                         
  -5   5  13         14.55         10.46         1.48 o                         
  -4   5  13          0.02         -0.55         0.55 o                         
  -3   5  13         44.36         58.44         2.43 o                         
  -2   5  13         14.88         12.59         1.25 o                         
  -1   5  13        119.01        121.12         3.12 o                         
  -8   0  14         71.32         58.71         2.72 o                         
  -6   0  14        119.26        129.52         3.87 o                         
  -4   0  14        134.66        146.46         5.05 o                         
  -2   0  14         76.44         83.80         3.78 o                         
   0   0  14        399.48        463.92        16.47 o                         
  -8   1  14         14.11         12.17         1.08 o                         
  -7   1  14         85.66         88.53         2.26 o                         
  -6   1  14         15.89         13.17         1.05 o                         
  -5   1  14        206.58        219.15         4.02 o                         
  -4   1  14          3.91          6.62         1.03 o                         
  -3   1  14          0.39          1.47         0.72 o                         
  -2   1  14          0.34          0.64         0.81 o                         
  -1   1  14         71.70         70.80         3.29 o                         
   0   1  14         19.56         24.67         2.21 o                         
  -8   2  14         17.21         16.95         1.35 o                         
  -7   2  14          4.16          3.91         0.80 o                         
  -6   2  14         41.93         38.81         2.22 o                         
  -5   2  14          0.50          0.19         0.65 o                         
  -4   2  14        116.74        116.39         4.51 o                         
  -3   2  14         23.68         19.17         1.61 o                         
  -2   2  14          4.00          5.67         1.03 o                         
  -1   2  14         35.35         35.44         2.18 o                         
   0   2  14        163.18        166.36         5.08 o                         
  -7   3  14          3.66          4.33         0.98 o                         
  -6   3  14         33.38         29.98         2.01 o                         
  -5   3  14          6.54          6.75         1.09 o                         
  -4   3  14        180.30        188.25         5.33 o                         
  -3   3  14         26.98         31.71         2.08 o                         
  -2   3  14         53.85         50.88         2.56 o                         
  -1   3  14          0.06          0.17         0.69 o                         
  -5   4  14          3.89          2.77         1.08 o                         
  -4   4  14         84.13         96.25         3.13 o                         
  -3   4  14         96.96         99.21         3.79 o                         
  -5   0  15          1.74          1.25         0.83 o                         
  -5   1  15         34.83         47.30         2.96 o                         
  -4   1  15          6.71          7.28         1.37 o                         
                                                                                
